# Supplementary material for: In Vitro Effects of Lead on Gene Expression in Neural Stem Cells and Associations between Up-regulated Genes and Cognitive Scores in Children
Source: Environ Health Perspect. 2016 Aug 26;125(4):721–9. doi: 10.1289/EHP265 (PMC5381979; doi:10.1289/EHP265)
Supplement: (2.4 MB) ZIP [file EHP265.s002.acco.zip]

Archive with 1 entries (1 files):
- Excel File Table S1.xlsx
