# Supplementary material for: In Vitro Effects of Lead on Gene Expression in Neural Stem Cells and Associations between Up-regulated Genes and Cognitive Scores in Children
Source: Environ Health Perspect. 2016 Aug 26;125(4):721–9. doi: 10.1289/EHP265 (PMC5381979; doi:10.1289/EHP265)
Supplement: (2.4 MB) ZIP [file EHP265.s002.acco.zip › Excel File Table S1.xlsx]

## Sheet: Title
Supplemental Material, Excel Table S1
Glossary
ensembl_gene_id	Ensembl Gene Identifer
hgnc_symbol	HGNC Gene Symbol
chromosome_name	Chromosome Number
start_position	Gene Start Position
end_position	Gene End Postion
description	HGNC Description
log2FC	Log Base 2 Fold Change
log2CPM	Log Base 2 Counts per Million Mapped
LR	Likelihood Ratio
PValue	Raw P-Value
FDR	False Discovery Rate Corrected Q-Value

## Sheet: Excel File Table S1
Excel File Table S1. Full results from the differential expression analysis
ensembl_gene_id	hgnc_symbol	chromosome_name	start_position	end_position	description	log2FC	log2CPM	LR	PValue	FDR
ENSG00000181019	NQO1	16	69740899	69760854	NAD(P)H dehydrogenase, quinone 1 [Source:HGNC Symbol;Acc:2874]	0.851012	7.09723	144.92	2.23545e-33	3.92589e-29
ENSG00000087086	FTL	19	49468558	49470135	ferritin, light polypeptide [Source:HGNC Symbol;Acc:3999]	0.511175	9.49529	125.035	4.99962e-29	4.39017e-25
ENSG00000118785	SPP1	4	88896819	88904562	secreted phosphoprotein 1 [Source:HGNC Symbol;Acc:11255]	0.864433	5.15616	93.9281	3.27199e-22	1.91542e-18
ENSG00000164220	F2RL2	5	75911307	75919259	coagulation factor II (thrombin) receptor-like 2 [Source:HGNC Symbol;Acc:3539]	1.23529	1.91317	82.5085	1.05218e-19	4.61961e-16
ENSG00000100292	HMOX1	22	35776354	35790207	heme oxygenase (decycling) 1 [Source:HGNC Symbol;Acc:5013]	0.901401	2.52989	61.4103	4.63388e-15	1.62761e-11
ENSG00000128564	VGF	7	100805790	100808874	VGF nerve growth factor inducible [Source:HGNC Symbol;Acc:12684]	0.47471	5.51189	51.1293	8.6479e-13	2.53124e-09
ENSG00000140961	OSGIN1	16	83981887	83999937	oxidative stress induced growth inhibitor 1 [Source:HGNC Symbol;Acc:30093]	1.19588	1.18273	46.7151	8.20942e-12	2.05963e-08
ENSG00000198431	TXNRD1	12	104609557	104744061	thioredoxin reductase 1 [Source:HGNC Symbol;Acc:12437]	0.467889	8.25173	36.9377	1.21965e-09	2.67744e-06
ENSG00000248323	LUCAT1	5	90598846	90610219	lung cancer associated transcript 1 (non-protein coding) [Source:HGNC Symbol;Acc:48498]	0.986179	0.869127	29.1779	6.60267e-08	0.000115956
ENSG00000138798	EGF	4	110834040	110933422	epidermal growth factor [Source:HGNC Symbol;Acc:3229]	0.536209	2.77109	25.6592	4.07357e-07	0.000650364
ENSG00000092068	SLC7A8	14	23594504	23652883	solute carrier family 7 (amino acid transporter light chain, L system), member 8 [Source:HGNC Symbol;Acc:11066]	0.38634	4.232	24.6476	6.88304e-07	0.00100733
ENSG00000087842	PIR	X	15402921	15511687	pirin (iron-binding nuclear protein) [Source:HGNC Symbol;Acc:30048]	0.318132	5.87094	24.2322	8.53943e-07	0.00115361
ENSG00000106366	SERPINE1	7	100770370	100782547	serpin peptidase inhibitor, clade E (nexin, plasminogen activator inhibitor type 1), member 1 [Source:HGNC Symbol;Acc:8583]	0.443083	6.77224	23.1097	1.5302e-06	0.00191953
ENSG00000120885	CLU	8	27454434	27472548	clusterin [Source:HGNC Symbol;Acc:2095]	0.267011	6.30602	22.4051	2.20783e-06	0.00258493
ENSG00000154277	UCHL1	4	41258430	41270472	ubiquitin carboxyl-terminal esterase L1 (ubiquitin thiolesterase) [Source:HGNC Symbol;Acc:12513]	0.294051	7.19568	21.6722	3.23452e-06	0.00346517
ENSG00000258498	DIO3OS	14	102018558	102026768	DIO3 opposite strand/antisense RNA (head to head) [Source:HGNC Symbol;Acc:20348]	-0.55131	3.28681	21.6024	3.35428e-06	0.00346517
ENSG00000166923	GREM1	15	33010175	33026870	gremlin 1, DAN family BMP antagonist [Source:HGNC Symbol;Acc:2001]	0.357669	5.0621	20.7646	5.19332e-06	0.00506695
ENSG00000151012	SLC7A11	4	139085251	139163503	solute carrier family 7 (anionic amino acid transporter light chain, xc- system), member 11 [Source:HGNC Symbol;Acc:11059]	0.420005	6.51114	19.1602	1.20192e-05	0.0111095
ENSG00000204227	RING1	6	33176272	33180499	ring finger protein 1 [Source:HGNC Symbol;Acc:10018]	-0.262965	6.3443	18.188	2.00132e-05	0.0175736
ENSG00000223749	MIR503HG	X	133677367	133680741	MIR503 host gene (non-protein coding) [Source:HGNC Symbol;Acc:28258]	-0.461916	2.42779	18.0616	2.13874e-05	0.017886
ENSG00000163931	TKT	3	53258723	53290068	transketolase [Source:HGNC Symbol;Acc:11834]	0.20485	9.02519	17.8286	2.41719e-05	0.0192958
ENSG00000162630	B3GALT2	1	193148175	193155784	UDP-Gal:betaGlcNAc beta 1,3-galactosyltransferase, polypeptide 2 [Source:HGNC Symbol;Acc:917]	-0.307824	5.17926	17.4192	2.99782e-05	0.0228903
ENSG00000198804	MT-CO1	MT	5904	7445	mitochondrially encoded cytochrome c oxidase I [Source:HGNC Symbol;Acc:7419]	-0.122416	13.495	16.5957	4.62553e-05	0.0338473
ENSG00000124491	F13A1	6	6144318	6321246	coagulation factor XIII, A1 polypeptide [Source:HGNC Symbol;Acc:3531]	0.310236	4.08815	16.4304	5.04704e-05	0.0354545
ENSG00000105825	TFPI2	7	93514709	93520303	tissue factor pathway inhibitor 2 [Source:HGNC Symbol;Acc:11761]	0.265605	7.9833	16.3459	5.27707e-05	0.0356446
ENSG00000104419	NDRG1	8	134249414	134314265	N-myc downstream regulated 1 [Source:HGNC Symbol;Acc:7679]	0.522513	1.67594	14.6252	0.000131147	0.0794209
ENSG00000130513	GDF15	19	18485541	18499987	growth differentiation factor 15 [Source:HGNC Symbol;Acc:30142]	0.316586	4.02574	14.6361	0.000130392	0.0794209
ENSG00000173805	HAP1	17	39873994	39890896	huntingtin-associated protein 1 [Source:HGNC Symbol;Acc:4812]	0.342968	3.05306	14.7271	0.000124246	0.0794209
ENSG00000095596	CYP26A1	10	94833232	94837647	cytochrome P450, family 26, subfamily A, polypeptide 1 [Source:HGNC Symbol;Acc:2603]	-0.338056	3.55121	14.1784	0.000166271	0.0884865
ENSG00000165194	PCDH19	X	99546642	99665271	protocadherin 19 [Source:HGNC Symbol;Acc:14270]	-0.20588	7.06336	14.2246	0.000162238	0.0884865
ENSG00000188064	WNT7B	22	46316242	46373009	wingless-type MMTV integration site family, member 7B [Source:HGNC Symbol;Acc:12787]	-0.352892	3.16499	14.1907	0.000165187	0.0884865
ENSG00000189184	PCDH18	4	138440072	138453648	protocadherin 18 [Source:HGNC Symbol;Acc:14268]	-0.198045	7.7644	14.1811	0.00016603	0.0884865
ENSG00000182310	LINC00085	19	52196593	52215640	long intergenic non-protein coding RNA 85 [Source:HGNC Symbol;Acc:27113]	-0.53349	1.91309	14.0699	0.00017614	0.0909814
ENSG00000226608	FTLP3	20	4004552	4005091	ferritin, light polypeptide pseudogene 3 [Source:HGNC Symbol;Acc:4000]	0.658074	0.603333	13.9301	0.000189735	0.0952038
ENSG00000125148	MT2A	16	56642111	56643409	metallothionein 2A [Source:HGNC Symbol;Acc:7406]	1.33163	3.18378	13.3145	0.000263359	0.12184
ENSG00000130958	SLC35D2	9	99082988	99145992	solute carrier family 35 (UDP-GlcNAc/UDP-glucose transporter), member D2 [Source:HGNC Symbol;Acc:20799]	0.270825	3.99519	13.2639	0.000270571	0.12184
ENSG00000188385	JAKMIP3	10	133918175	133998313	Janus kinase and microtubule interacting protein 3 [Source:HGNC Symbol;Acc:23523]	0.934958	-0.435492	13.2826	0.000267882	0.12184
ENSG00000166508	MCM7	7	99690351	99699563	minichromosome maintenance complex component 7 [Source:HGNC Symbol;Acc:6950]	-0.167383	9.23473	13.1835	0.000282431	0.122491
ENSG00000227962		1	235500121	235500402		1.51773	-1.84862	13.1601	0.000285967	0.122491
ENSG00000073150	PANX2	22	50609160	50618723	pannexin 2 [Source:HGNC Symbol;Acc:8600]	0.490915	1.501	13.0603	0.000301622	0.126121
ENSG00000112902	SEMA5A	5	9035138	9546187	sema domain, seven thrombospondin repeats (type 1 and type 1-like), transmembrane domain (TM) and short cytoplasmic domain, (semaphorin) 5A [Source:HGNC Symbol;Acc:10736]	-0.215514	5.52276	12.9063	0.000327483	0.130155
ENSG00000144579	CTDSP1	2	219262979	219270664	CTD (carboxy-terminal domain, RNA polymerase II, polypeptide A) small phosphatase 1 [Source:HGNC Symbol;Acc:21614]	-0.254861	4.758	12.8376	0.00033972	0.130155
ENSG00000144810	COL8A1	3	99357319	99518070	collagen, type VIII, alpha 1 [Source:HGNC Symbol;Acc:2215]	-0.213252	5.65829	12.7908	0.000348324	0.130155
ENSG00000184232	OAF	11	120081475	120101041	OAF homolog (Drosophila) [Source:HGNC Symbol;Acc:28752]	0.223564	5.27887	12.8306	0.000340991	0.130155
ENSG00000198938	MT-CO3	MT	9207	9990	mitochondrially encoded cytochrome c oxidase III [Source:HGNC Symbol;Acc:7422]	-0.121616	12.2834	12.9351	0.00032247	0.130155
ENSG00000105223	PLD3	19	40854363	40886346	phospholipase D family, member 3 [Source:HGNC Symbol;Acc:17158]	0.195045	8.05084	12.7072	0.000364255	0.133272
ENSG00000111679	PTPN6	12	7055631	7070479	protein tyrosine phosphatase, non-receptor type 6 [Source:HGNC Symbol;Acc:9658]	1.00288	-0.774816	12.6297	0.000379657	0.133351
ENSG00000235677	NPM1P26	10	98319942	98320679	nucleophosmin 1 (nucleolar phosphoprotein B23, numatrin) pseudogene 26 [Source:HGNC Symbol;Acc:45205]	-1.22261	-1.25844	12.6368	0.000378219	0.133351
ENSG00000136099	PCDH8	13	53418109	53422775	protocadherin 8 [Source:HGNC Symbol;Acc:8660]	-0.369836	4.4936	12.4712	0.000413276	0.142313
ENSG00000005884	ITGA3	17	48133332	48167845	integrin, alpha 3 (antigen CD49C, alpha 3 subunit of VLA-3 receptor) [Source:HGNC Symbol;Acc:6139]	0.25697	4.02382	12.1793	0.000483233	0.160582
ENSG00000100196	KDELR3	22	38864067	38879452	KDEL (Lys-Asp-Glu-Leu) endoplasmic reticulum protein retention receptor 3 [Source:HGNC Symbol;Acc:6306]	0.381604	2.33828	12.1739	0.000484616	0.160582
ENSG00000185585	OLFML2A	9	127539437	127577164	olfactomedin-like 2A [Source:HGNC Symbol;Acc:27270]	-0.338934	3.15657	11.7887	0.00059592	0.193807
ENSG00000104687	GSR	8	30535583	30585443	glutathione reductase [Source:HGNC Symbol;Acc:4623]	0.206762	6.5691	11.6738	0.000633881	0.202404
ENSG00000023330	ALAS1	3	52232102	52248343	aminolevulinate, delta-, synthase 1 [Source:HGNC Symbol;Acc:396]	0.200358	5.65805	11.4925	0.000698778	0.208255
ENSG00000139675	HNRNPA1L2	13	53191605	53217919	heterogeneous nuclear ribonucleoprotein A1-like 2 [Source:HGNC Symbol;Acc:27067]	-0.209863	5.32468	11.4138	0.000728991	0.208255
ENSG00000150347	ARID5B	10	63661059	63856703	AT rich interactive domain 5B (MRF1-like) [Source:HGNC Symbol;Acc:17362]	-0.215957	5.41879	11.3981	0.000735212	0.208255
ENSG00000161011	SQSTM1	5	179233388	179265078	sequestosome 1 [Source:HGNC Symbol;Acc:11280]	0.194073	5.64148	11.4073	0.000731579	0.208255
ENSG00000228592		21	24733426	24757182		0.420808	2.04055	11.467	0.000708433	0.208255
ENSG00000234975	FTH1P2	1	228823162	228823574	ferritin, heavy polypeptide 1 pseudogene 2 [Source:HGNC Symbol;Acc:3989]	0.245372	4.37844	11.5666	0.00067148	0.208255
ENSG00000260343		13	112967781	112976072		-0.2052	5.8372	11.4056	0.000732228	0.208255
ENSG00000101298	SNPH	20	1246960	1289972	syntaphilin [Source:HGNC Symbol;Acc:15931]	1.25087	-1.27741	11.267	0.000788977	0.213275
ENSG00000152377	SPOCK1	5	136310987	136934068	sparc/osteonectin, cwcv and kazal-like domains proteoglycan (testican) 1 [Source:HGNC Symbol;Acc:11251]	-0.165415	8.40533	11.2661	0.000789366	0.213275
ENSG00000217576		13	52741844	52865692		-0.351719	2.55714	11.2697	0.000787833	0.213275
ENSG00000164434	FABP7	6	123100620	123105219	fatty acid binding protein 7, brain [Source:HGNC Symbol;Acc:3562]	-0.190059	7.07278	11.193	0.000821054	0.218475
ENSG00000072274	TFRC	3	195754054	195809060	transferrin receptor (p90, CD71) [Source:HGNC Symbol;Acc:11763]	0.226575	6.69493	11.0989	0.00086379	0.224127
ENSG00000132429	POPDC3	6	105606155	105627870	popeye domain containing 3 [Source:HGNC Symbol;Acc:17649]	1.19587	-1.47045	11.0903	0.000867818	0.224127
ENSG00000187193	MT1X	16	56716336	56718108	metallothionein 1X [Source:HGNC Symbol;Acc:7405]	1.31833	-0.197028	10.999	0.000911612	0.232025
ENSG00000100985	MMP9	20	44637547	44645200	matrix metallopeptidase 9 (gelatinase B, 92kDa gelatinase, 92kDa type IV collagenase) [Source:HGNC Symbol;Acc:7176]	0.594646	0.841721	10.7551	0.00103995	0.250431
ENSG00000117318	ID3	1	23884409	23886285	inhibitor of DNA binding 3, dominant negative helix-loop-helix protein [Source:HGNC Symbol;Acc:5362]	0.212001	5.71631	10.7532	0.00104097	0.250431
ENSG00000158747	NBL1	1	19967048	19984945	neuroblastoma 1, DAN family BMP antagonist [Source:HGNC Symbol;Acc:7650]	-0.28517	3.28804	10.8068	0.00101126	0.250431
ENSG00000212664		15	71633466	71634086		-0.607633	0.710402	10.7712	0.00103091	0.250431
ENSG00000136068	FLNB	3	57994127	58157982	filamin B, beta [Source:HGNC Symbol;Acc:3755]	0.172167	7.59293	10.7266	0.00105608	0.250634
ENSG00000100097	LGALS1	22	38071615	38075813	lectin, galactoside-binding, soluble, 1 [Source:HGNC Symbol;Acc:6561]	0.217353	4.72758	10.6575	0.00109624	0.256696
ENSG00000023909	GCLM	1	94350761	94374966	glutamate-cysteine ligase, modifier subunit [Source:HGNC Symbol;Acc:4312]	0.327164	4.7496	10.5511	0.00116122	0.264848
ENSG00000141854		19	14183348	14185874	hsa-mir-1199 [Source:miRBase;Acc:MI0020340]	-0.477959	1.1746	10.5689	0.00115004	0.264848
ENSG00000162618	ELTD1	1	79355449	79472403	EGF, latrophilin and seven transmembrane domain containing 1 [Source:HGNC Symbol;Acc:20822]	0.236304	5.246	10.4828	0.00120492	0.271291
ENSG00000104899	AMH	19	2248666	2252072	anti-Mullerian hormone [Source:HGNC Symbol;Acc:464]	-0.239014	4.48755	10.4066	0.00125569	0.275341
ENSG00000112715	VEGFA	6	43737921	43754224	vascular endothelial growth factor A [Source:HGNC Symbol;Acc:12680]	-0.226838	4.59514	10.2967	0.00133265	0.275341
ENSG00000143369	ECM1	1	150480538	150486265	extracellular matrix protein 1 [Source:HGNC Symbol;Acc:3153]	0.265294	3.94945	10.328	0.00131025	0.275341
ENSG00000145242	EPHA5	4	66185281	66536213	EPH receptor A5 [Source:HGNC Symbol;Acc:3389]	-0.432533	1.54379	10.2967	0.00133265	0.275341
ENSG00000147852	VLDLR	9	2621834	2654480	very low density lipoprotein receptor [Source:HGNC Symbol;Acc:12698]	-0.18346	6.00541	10.356	0.00129055	0.275341
ENSG00000231827		1	153767649	153774567		-0.358927	2.55924	10.3813	0.00127299	0.275341
ENSG00000259129	LINC00648	14	48234157	48264295	long intergenic non-protein coding RNA 648 [Source:HGNC Symbol;Acc:44302]	0.668584	0.0170156	10.3975	0.00126183	0.275341
ENSG00000203499	FAM83H-AS1	8	144816310	144828507	FAM83H antisense RNA 1 (head to head) [Source:HGNC Symbol;Acc:48720]	-1.45436	-1.9125	10.2641	0.00135642	0.276993
ENSG00000225663	FAM195B	17	79780287	79791178	family with sequence similarity 195, member B [Source:HGNC Symbol;Acc:28007]	-0.340392	2.90857	10.2028	0.00140226	0.283064
ENSG00000140990	NDUFB10	16	2009509	2011976	NADH dehydrogenase (ubiquinone) 1 beta subcomplex, 10, 22kDa [Source:HGNC Symbol;Acc:7696]	-0.185323	5.57867	10.1485	0.00144418	0.288212
ENSG00000028137	TNFRSF1B	1	12227060	12269285	tumor necrosis factor receptor superfamily, member 1B [Source:HGNC Symbol;Acc:11917]	0.291752	3.34832	10.0657	0.00151058	0.298076
ENSG00000167601	AXL	19	41725108	41767671	AXL receptor tyrosine kinase [Source:HGNC Symbol;Acc:905]	0.201451	5.44616	10.045	0.0015276	0.298086
ENSG00000133315	MACROD1	11	63766030	63933578	MACRO domain containing 1 [Source:HGNC Symbol;Acc:29598]	-0.367542	2.23088	9.93673	0.00162013	0.312668
ENSG00000101938	CHRDL1	X	109917084	110039286	chordin-like 1 [Source:HGNC Symbol;Acc:29861]	-0.993644	-1.01368	9.90693	0.00164658	0.314317
ENSG00000095752	IL11	19	55875757	55881831	interleukin 11 [Source:HGNC Symbol;Acc:5966]	0.34342	2.46096	9.87462	0.00167574	0.316445
ENSG00000145949	MYLK4	6	2663863	2751200	myosin light chain kinase family, member 4 [Source:HGNC Symbol;Acc:27972]	-1.31253	-1.635	9.79045	0.0017542	0.327737
ENSG00000148053	NTRK2	9	87283466	87638505	neurotrophic tyrosine kinase, receptor, type 2 [Source:HGNC Symbol;Acc:8032]	-0.220486	5.15033	9.65845	0.00188483	0.348435
ENSG00000112697	TMEM30A	6	75962640	75994684	transmembrane protein 30A [Source:HGNC Symbol;Acc:16667]	0.20352	7.57028	9.58223	0.0019647	0.356991
ENSG00000138772	ANXA3	4	79472673	79531597	annexin A3 [Source:HGNC Symbol;Acc:541]	-0.392847	1.90514	9.57564	0.00197176	0.356991
ENSG00000236404		9	2422702	2641395		-0.372935	1.85862	9.46889	0.00208986	0.374511
ENSG00000163017	ACTG2	2	74119441	74146992	actin, gamma 2, smooth muscle, enteric [Source:HGNC Symbol;Acc:145]	-0.209069	4.68127	9.41233	0.00215531	0.378193
ENSG00000183715	OPCML	11	132284871	133402414	opioid binding protein/cell adhesion molecule-like [Source:HGNC Symbol;Acc:8143]	-1.17014	-1.17759	9.39565	0.00217501	0.378193
ENSG00000243978	RGAG1	X	109602044	109699562	retrotransposon gag domain containing 1 [Source:HGNC Symbol;Acc:29245]	-0.984368	-1.03738	9.41155	0.00215623	0.378193
ENSG00000176912	C18orf56	18	641320	658340	chromosome 18 open reading frame 56 [Source:HGNC Symbol;Acc:29553]	0.490969	0.956997	9.32164	0.00226463	0.389915
ENSG00000137752	CASP1	11	104896170	104972158	caspase 1, apoptosis-related cysteine peptidase [Source:HGNC Symbol;Acc:1499]	-1.03351	-0.951473	9.21516	0.00240019	0.401449
ENSG00000167553	TUBA1C	12	49582519	49667114	tubulin, alpha 1c [Source:HGNC Symbol;Acc:20768]	0.198869	5.08702	9.2226	0.00239046	0.401449
ENSG00000178573	MAF	16	79619740	79634611	v-maf avian musculoaponeurotic fibrosarcoma oncogene homolog [Source:HGNC Symbol;Acc:6776]	-0.18618	5.25615	9.23446	0.00237503	0.401449
ENSG00000242338	BMS1P4	10	75475601	75490227	BMS1 pseudogene 4 [Source:HGNC Symbol;Acc:23652]	0.832247	-0.797878	9.19445	0.0024275	0.402186
ENSG00000135842	FAM129A	1	184759858	184943682	family with sequence similarity 129, member A [Source:HGNC Symbol;Acc:16784]	-0.33543	2.60638	9.17041	0.0024596	0.403695
ENSG00000010404	IDS	X	148558521	148615470	iduronate 2-sulfatase [Source:HGNC Symbol;Acc:5389]	0.201238	7.02232	9.08233	0.0025809	0.415333
ENSG00000170385	SLC30A1	1	211744910	211752084	solute carrier family 30 (zinc transporter), member 1 [Source:HGNC Symbol;Acc:11012]	0.502117	5.07227	9.06784	0.00260145	0.415333
ENSG00000258405	ZNF578	19	52956829	53015407	zinc finger protein 578 [Source:HGNC Symbol;Acc:26449]	-1.18019	-1.39004	9.09493	0.00256319	0.415333
ENSG00000101542	CDH20	18	59000815	59223006	cadherin 20, type 2 [Source:HGNC Symbol;Acc:1760]	-0.343049	2.79174	8.98287	0.00272523	0.429061
ENSG00000171604	CXXC5	5	139026884	139063467	CXXC finger protein 5 [Source:HGNC Symbol;Acc:26943]	0.17019	6.18628	8.97546	0.00273629	0.429061
ENSG00000175928	LRRN1	3	3841121	3889387	leucine rich repeat neuronal 1 [Source:HGNC Symbol;Acc:20980]	-0.141303	8.81107	8.92084	0.00281934	0.432725
ENSG00000227999	MTND5P1	21	45893606	45894980	MT-ND5 pseudogene 1 [Source:HGNC Symbol;Acc:39644]	-1.33546	-1.83655	8.92283	0.00281628	0.432725
ENSG00000257497		12	75877904	75883600		-1.05206	-1.38333	8.91164	0.00283358	0.432725
ENSG00000131016	AKAP12	6	151561134	151679692	A kinase (PRKA) anchor protein 12 [Source:HGNC Symbol;Acc:370]	0.154228	8.64129	8.89295	0.00286274	0.433409
ENSG00000260005		17	79202507	79207783		-0.742489	-0.371715	8.73083	0.00312874	0.469632
ENSG00000214832	UPF3AP2	17	20278682	20280153	UPF3 regulator of nonsense transcripts homolog A (yeast) pseudogene 2 [Source:HGNC Symbol;Acc:30567]	-0.489205	0.898001	8.67772	0.00322123	0.479417
ENSG00000162616	DNAJB4	1	78444859	78483648	DnaJ (Hsp40) homolog, subfamily B, member 4 [Source:HGNC Symbol;Acc:14886]	0.230392	4.39549	8.64256	0.00328399	0.484651
ENSG00000108798	ABI3	17	47287589	47300587	ABI family, member 3 [Source:HGNC Symbol;Acc:29859]	1.07792	-1.41865	8.61174	0.00334002	0.488812
ENSG00000163762	TM4SF18	3	149036285	149052201	transmembrane 4 L six family member 18 [Source:HGNC Symbol;Acc:25181]	0.365371	3.18296	8.57134	0.00341495	0.495648
ENSG00000187514	PTMA	2	232571605	232578251	prothymosin, alpha [Source:HGNC Symbol;Acc:9623]	-0.121074	9.97381	8.53917	0.00347584	0.50035
ENSG00000181649	PHLDA2	11	2949503	2950685	pleckstrin homology-like domain, family A, member 2 [Source:HGNC Symbol;Acc:12385]	0.291828	2.72778	8.48843	0.00357412	0.506199
ENSG00000198910	L1CAM	X	153126969	153174677	L1 cell adhesion molecule [Source:HGNC Symbol;Acc:6470]	0.168946	7.49393	8.49828	0.00355482	0.506199
ENSG00000082458	DLG3	X	69664711	69725337	discs, large homolog 3 (Drosophila) [Source:HGNC Symbol;Acc:2902]	-0.166838	6.26206	8.46618	0.0036181	0.508328
ENSG00000219102	HNRNPA3P12	1	54440642	54441704	heterogeneous nuclear ribonucleoprotein A3 pseudogene 12 [Source:HGNC Symbol;Acc:48758]	0.89915	-1.05929	8.45003	0.00365037	0.508792
ENSG00000050767	COL23A1	5	177664619	178017556	collagen, type XXIII, alpha 1 [Source:HGNC Symbol;Acc:22990]	-0.396404	1.80387	8.33478	0.00388932	0.51399
ENSG00000092421	SEMA6A	5	115779312	115910630	sema domain, transmembrane domain (TM), and cytoplasmic domain, (semaphorin) 6A [Source:HGNC Symbol;Acc:10738]	-0.162603	6.48723	8.33368	0.00389168	0.51399
ENSG00000128849	CGNL1	15	57668165	57842925	cingulin-like 1 [Source:HGNC Symbol;Acc:25931]	-0.181531	5.69704	8.3545	0.00384733	0.51399
ENSG00000169490	TM2D2	8	38846327	38854343	TM2 domain containing 2 [Source:HGNC Symbol;Acc:24127]	0.19352	5.00723	8.37798	0.00379795	0.51399
ENSG00000185272	RBM11	21	15588451	15600693	RNA binding motif protein 11 [Source:HGNC Symbol;Acc:9897]	0.876059	-1.07199	8.36905	0.00381666	0.51399
ENSG00000202379		3	108293412	108293545	Small nucleolar RNA SNORA70 [Source:RFAM;Acc:RF00156]	-1.18256	-1.68433	8.33328	0.00389253	0.51399
ENSG00000214381	LINC00488	3	108897012	108904104	long intergenic non-protein coding RNA 488 [Source:HGNC Symbol;Acc:32675]	0.345133	2.38127	8.34012	0.0038779	0.51399
ENSG00000215217	C5orf49	5	7830491	7851603	chromosome 5 open reading frame 49 [Source:HGNC Symbol;Acc:27028]	-0.560398	0.324296	8.29295	0.00397994	0.521609
ENSG00000218233	NEPNP	6	117954869	117966250	nephrocan, pseudogene [Source:HGNC Symbol;Acc:33184]	1.21553	-1.6166	8.2545	0.00406511	0.524937
ENSG00000226752	PSMD5-AS1	9	123587106	123616651	PSMD5 antisense RNA 1 (head to head) [Source:HGNC Symbol;Acc:27367]	1.19897	-1.75581	8.2558	0.00406221	0.524937
ENSG00000108932	SLC16A6	17	66263167	66287408	solute carrier family 16, member 6 (monocarboxylic acid transporter 7) [Source:HGNC Symbol;Acc:10927]	0.35551	1.79744	8.19255	0.00420629	0.529312
ENSG00000116663	FBXO6	1	11724181	11734411	F-box protein 6 [Source:HGNC Symbol;Acc:13585]	-0.759777	-0.274704	8.18684	0.00421955	0.529312
ENSG00000176928	GCNT4	5	74323289	74326724	glucosaminyl (N-acetyl) transferase 4, core 2 [Source:HGNC Symbol;Acc:17973]	-0.381029	1.55817	8.20198	0.00418448	0.529312
ENSG00000185920	PTCH1	9	98205262	98279339	patched 1 [Source:HGNC Symbol;Acc:9585]	-0.155373	7.56037	8.21862	0.00414627	0.529312
ENSG00000138944	KIAA1644	22	44639547	44708731	KIAA1644 [Source:HGNC Symbol;Acc:29335]	-0.208541	4.19826	8.14449	0.00431922	0.537972
ENSG00000133805	AMPD3	11	10329860	10529126	adenosine monophosphate deaminase 3 [Source:HGNC Symbol;Acc:470]	0.408866	1.26953	8.06934	0.00450206	0.555385
ENSG00000213742		20	25604681	25658710		-0.572099	0.171914	8.02712	0.00460821	0.562009
ENSG00000149596	JPH2	20	42740335	42816218	junctophilin 2 [Source:HGNC Symbol;Acc:14202]	-0.340922	2.01721	8.01009	0.00465173	0.563405
ENSG00000129167	TPH1	11	18039111	18063973	tryptophan hydroxylase 1 [Source:HGNC Symbol;Acc:12008]	0.429332	1.22622	7.94597	0.00481946	0.579722
ENSG00000204228	HSD17B8	6	33172419	33174608	hydroxysteroid (17-beta) dehydrogenase 8 [Source:HGNC Symbol;Acc:3554]	-0.30905	2.41205	7.9204	0.00488804	0.580711
ENSG00000235065	RPL24P2	20	21095364	21095838	ribosomal protein L24 pseudogene 2 [Source:HGNC Symbol;Acc:16597]	0.974719	-1.32657	7.91827	0.00489381	0.580711
ENSG00000157870	FAM213B	1	2517930	2522908	family with sequence similarity 213, member B [Source:HGNC Symbol;Acc:28390]	-0.178775	4.93758	7.89114	0.00496777	0.58553
ENSG00000164976	KIAA1161	9	34366668	34376851	KIAA1161 [Source:HGNC Symbol;Acc:19918]	0.237191	3.73455	7.87411	0.00501476	0.587128
ENSG00000186493	C5orf38	5	2752245	2755508	chromosome 5 open reading frame 38 [Source:HGNC Symbol;Acc:24226]	-0.248645	3.64333	7.84882	0.00508539	0.591455
ENSG00000056972	TRAF3IP2	6	111877657	111927481	TRAF3 interacting protein 2 [Source:HGNC Symbol;Acc:1343]	0.290805	2.49751	7.81649	0.00517718	0.598169
ENSG00000185189	NRBP2	8	144915764	144924200	nuclear receptor binding protein 2 [Source:HGNC Symbol;Acc:19339]	-0.214275	5.2806	7.77751	0.00529007	0.607217
ENSG00000112576	CCND3	6	41902671	42018095	cyclin D3 [Source:HGNC Symbol;Acc:1585]	0.156919	5.87922	7.74163	0.00539621	0.615378
ENSG00000117450	PRDX1	1	45976708	45988719	peroxiredoxin 1 [Source:HGNC Symbol;Acc:9352]	0.168604	7.86726	7.7186	0.00546547	0.61901
ENSG00000222018		21	35772615	35773370	Uncharacterized protein ENSP00000386791 [Source:UniProtKB/Swiss-Prot;Acc:B9A014]	0.966585	-1.0518	7.70771	0.00549855	0.61901
ENSG00000205609	EIF3CL	16	28390900	28415200	eukaryotic translation initiation factor 3, subunit C-like [Source:HGNC Symbol;Acc:26347]	-0.261233	3.71417	7.68152	0.00557893	0.620109
ENSG00000248583		4	49488943	49491571		0.307076	2.40372	7.68179	0.00557807	0.620109
ENSG00000238261		1	143377281	143404415		0.18966	4.32618	7.62725	0.00574929	0.635025
ENSG00000172575	RASGRP1	15	38780304	38857776	RAS guanyl releasing protein 1 (calcium and DAG-regulated) [Source:HGNC Symbol;Acc:9878]	-0.577559	0.0694681	7.61161	0.00579937	0.636554
ENSG00000141639	MAPK4	18	48086448	48258194	mitogen-activated protein kinase 4 [Source:HGNC Symbol;Acc:6878]	-0.310568	2.20821	7.58017	0.00590138	0.639151
ENSG00000158525	CPA5	7	129984630	130008571	carboxypeptidase A5 [Source:HGNC Symbol;Acc:15722]	-1.06633	-1.4792	7.5622	0.0059605	0.639151
ENSG00000169231	THBS3	1	155165379	155178842	thrombospondin 3 [Source:HGNC Symbol;Acc:11787]	-0.216303	5.16467	7.55976	0.00596861	0.639151
ENSG00000179832	MROH1	8	145202919	145316843	maestro heat-like repeat family member 1 [Source:HGNC Symbol;Acc:26958]	-0.345598	1.76482	7.56888	0.00593846	0.639151
ENSG00000174151	CYB561D1	1	110036674	110045554	cytochrome b561 family, member D1 [Source:HGNC Symbol;Acc:26804]	0.238602	3.48573	7.52652	0.00607972	0.647103
ENSG00000162511	LAPTM5	1	31205316	31230667	lysosomal protein transmembrane 5 [Source:HGNC Symbol;Acc:29612]	0.413089	1.20118	7.46813	0.00628009	0.656493
ENSG00000215513	PI4KAP1	22	20383524	20427835	phosphatidylinositol 4-kinase, catalytic, alpha pseudogene 1 [Source:HGNC Symbol;Acc:33576]	-0.252996	3.70433	7.47449	0.00625792	0.656493
ENSG00000226416	MRPL23-AS1	11	2004467	2011150	MRPL23 antisense RNA 1 [Source:HGNC Symbol;Acc:42812]	-1.04401	-1.1862	7.48284	0.00622897	0.656493
ENSG00000134258	VTCN1	1	117686209	117753556	V-set domain containing T cell activation inhibitor 1 [Source:HGNC Symbol;Acc:28873]	-0.580092	0.0281465	7.42999	0.00641456	0.658787
ENSG00000160211	G6PD	X	153759606	153775787	glucose-6-phosphate dehydrogenase [Source:HGNC Symbol;Acc:4057]	0.169706	6.21106	7.43849	0.00638434	0.658787
ENSG00000203813	HIST1H3H	6	27777842	27778314	histone cluster 1, H3h [Source:HGNC Symbol;Acc:4775]	0.682852	-0.49238	7.43633	0.00639201	0.658787
ENSG00000091129	NRCAM	7	107788068	108097161	neuronal cell adhesion molecule [Source:HGNC Symbol;Acc:7994]	0.169074	7.22227	7.38749	0.00656789	0.659687
ENSG00000102871	TRADD	16	67188083	67194201	TNFRSF1A-associated via death domain [Source:HGNC Symbol;Acc:12030]	-0.687509	-0.407889	7.37402	0.00661727	0.659687
ENSG00000126351	THRA	17	38214543	38250120	thyroid hormone receptor, alpha [Source:HGNC Symbol;Acc:11796]	-0.238458	3.88962	7.4114	0.00648118	0.659687
ENSG00000179362	HMGN2P46	15	45803334	45878488	high mobility group nucleosomal binding domain 2 pseudogene 46 [Source:HGNC Symbol;Acc:26817]	-1.01393	-1.11933	7.36836	0.00663815	0.659687
ENSG00000183248		19	7933605	7939326	Protein FLJ22184 [Source:UniProtKB/TrEMBL;Acc:F5H1R7]	-0.190012	6.53385	7.35954	0.00667078	0.659687
ENSG00000231084		1	185140467	185140842		-0.791258	-0.8932	7.35537	0.00668627	0.659687
ENSG00000233328	PFN1P1	1	171639657	171640079	profilin 1 pseudogene 1 [Source:HGNC Symbol;Acc:42989]	0.347528	3.97751	7.39409	0.00654385	0.659687
ENSG00000102359	SRPX2	X	99899215	99926296	sushi-repeat containing protein, X-linked 2 [Source:HGNC Symbol;Acc:30668]	0.393299	1.52133	7.2893	0.00693665	0.678375
ENSG00000173917	HOXB2	17	46618256	46623441	homeobox B2 [Source:HGNC Symbol;Acc:5113]	-0.827288	-0.885464	7.2781	0.00698005	0.678375
ENSG00000177173	NAP1L4P1	1	117075558	117076714	nucleosome assembly protein 1-like 4 pseudogene 1 [Source:HGNC Symbol;Acc:39740]	0.912038	-1.19666	7.27513	0.00699157	0.678375
ENSG00000110881	ASIC1	12	50451331	50477394	acid-sensing (proton-gated) ion channel 1 [Source:HGNC Symbol;Acc:100]	-0.180127	4.587	7.18248	0.00736188	0.709988
ENSG00000132010	ZNF20	19	12203658	12251222	zinc finger protein 20 [Source:HGNC Symbol;Acc:12992]	0.649566	-0.142561	7.17317	0.00740018	0.709988
ENSG00000137449	CPEB2	4	15004298	15071777	cytoplasmic polyadenylation element binding protein 2 [Source:HGNC Symbol;Acc:21745]	0.287015	3.06657	7.16387	0.00743866	0.709988
ENSG00000115419	GLS	2	191745553	191830278	glutaminase [Source:HGNC Symbol;Acc:4331]	0.20962	6.32287	7.11922	0.00762617	0.723951
ENSG00000198732	SMOC1	14	70320848	70499083	SPARC related modular calcium binding 1 [Source:HGNC Symbol;Acc:20318]	-0.149744	6.68215	7.10287	0.00769605	0.726656
ENSG00000081479	LRP2	2	169983619	170219195	low density lipoprotein receptor-related protein 2 [Source:HGNC Symbol;Acc:6694]	-0.146506	7.01971	7.04766	0.00793688	0.733568
ENSG00000118193	KIF14	1	200520628	200589862	kinesin family member 14 [Source:HGNC Symbol;Acc:19181]	0.146313	6.67908	7.03838	0.0079781	0.733568
ENSG00000136153	LMO7	13	76194570	76434004	LIM domain 7 [Source:HGNC Symbol;Acc:6646]	0.217179	3.51506	7.06011	0.0078819	0.733568
ENSG00000158710	TAGLN2	1	159887897	159895522	transgelin 2 [Source:HGNC Symbol;Acc:11554]	0.183757	4.84798	7.04668	0.00794123	0.733568
ENSG00000212237	RNA5SP18	1	228783659	228783779	RNA, 5S ribosomal pseudogene 18 [Source:HGNC Symbol;Acc:42586]	0.972096	-1.5908	7.0519	0.0079181	0.733568
ENSG00000164188	RANBP3L	5	36248536	36302216	RAN binding protein 3-like [Source:HGNC Symbol;Acc:26353]	0.932323	-1.27481	7.02349	0.00804473	0.735841
ENSG00000042286	AIFM2	10	71857979	71892690	apoptosis-inducing factor, mitochondrion-associated, 2 [Source:HGNC Symbol;Acc:21411]	0.217837	3.40825	6.93232	0.00846518	0.738201
ENSG00000112280	COL9A1	6	70924764	71012786	collagen, type IX, alpha 1 [Source:HGNC Symbol;Acc:2217]	-0.205854	4.39532	6.95596	0.00835405	0.738201
ENSG00000163328	GPR155	2	175296966	175351822	G protein-coupled receptor 155 [Source:HGNC Symbol;Acc:22951]	0.431725	1.46064	6.9269	0.00849086	0.738201
ENSG00000169692	AGPAT2	9	139567595	139581875	1-acylglycerol-3-phosphate O-acyltransferase 2 [Source:HGNC Symbol;Acc:325]	0.243159	3.84261	6.97962	0.00824429	0.738201
ENSG00000173258	ZNF483	9	114287439	114340124	zinc finger protein 483 [Source:HGNC Symbol;Acc:23384]	-0.37099	1.45262	6.94177	0.00842056	0.738201
ENSG00000230551		5	148872949	148884233		0.182596	5.19744	6.96893	0.00829371	0.738201
ENSG00000232499		1	113992322	113993350		-0.234045	3.48987	6.93988	0.00842947	0.738201
ENSG00000234498	RPL13AP20	12	13028433	13029044	ribosomal protein L13a pseudogene 20 [Source:HGNC Symbol;Acc:35709]	1.142	-1.98444	7.00383	0.00813355	0.738201
ENSG00000236439		1	202440937	202441258		-0.201483	4.63299	6.99674	0.00816585	0.738201
ENSG00000237491		1	714162	745440		-0.956231	-1.44933	6.98575	0.00821613	0.738201
ENSG00000162999	DUSP19	2	183943287	183964733	dual specificity phosphatase 19 [Source:HGNC Symbol;Acc:18894]	0.312748	1.83118	6.90918	0.00857545	0.741882
ENSG00000213551	DNAJC9	10	74943120	75008620	DnaJ (Hsp40) homolog, subfamily C, member 9 [Source:HGNC Symbol;Acc:19123]	0.195402	4.29233	6.88533	0.00869059	0.74514
ENSG00000231007	CDC20P1	9	89626567	89628066	cell division cycle 20 pseudogene 1 [Source:HGNC Symbol;Acc:29487]	0.287	2.26671	6.88382	0.00869797	0.74514
ENSG00000173559	NABP1	2	192542794	192553251	nucleic acid binding protein 1 [Source:HGNC Symbol;Acc:26232]	0.427213	0.791755	6.87462	0.00874284	0.745348
ENSG00000078295	ADCY2	5	7396321	7830194	adenylate cyclase 2 (brain) [Source:HGNC Symbol;Acc:233]	-0.170976	4.78802	6.86302	0.00879978	0.746578
ENSG00000198840	MT-ND3	MT	10059	10404	mitochondrially encoded NADH dehydrogenase 3 [Source:HGNC Symbol;Acc:7458]	-0.12384	8.76124	6.8508	0.00886015	0.748086
ENSG00000137393	RNF144B	6	18368779	18469105	ring finger protein 144B [Source:HGNC Symbol;Acc:21578]	-0.800011	-0.939803	6.83065	0.00896069	0.752955
ENSG00000229848		17	79481073	79494802		-0.947035	-1.4215	6.79708	0.00913072	0.763589
ENSG00000163071	SPATA18	4	52917497	52963458	spermatogenesis associated 18 [Source:HGNC Symbol;Acc:29579]	0.294727	2.07593	6.77	0.00927028	0.771586
ENSG00000240891	PLCXD2	3	111393523	111565294	phosphatidylinositol-specific phospholipase C, X domain containing 2 [Source:HGNC Symbol;Acc:26462]	-0.316012	1.81165	6.73351	0.00946183	0.783814
ENSG00000124942	AHNAK	11	62201016	62323707	AHNAK nucleoprotein [Source:HGNC Symbol;Acc:347]	0.141338	6.81462	6.69215	0.00968381	0.794018
ENSG00000162873	KLHDC8A	1	205305220	205326218	kelch domain containing 8A [Source:HGNC Symbol;Acc:25573]	-0.216354	3.94197	6.67711	0.00976586	0.794018
ENSG00000168209	DDIT4	10	74033678	74035794	DNA-damage-inducible transcript 4 [Source:HGNC Symbol;Acc:24944]	-0.173977	5.07897	6.68617	0.00971638	0.794018
ENSG00000231160		4	38614322	38666504		-0.343736	1.50303	6.67898	0.00975565	0.794018
ENSG00000048052	HDAC9	7	18126572	19036993	histone deacetylase 9 [Source:HGNC Symbol;Acc:14065]	-0.255217	2.96917	6.66304	0.0098433	0.796627
ENSG00000158234	FAIM	3	138327448	138352218	Fas apoptotic inhibitory molecule [Source:HGNC Symbol;Acc:18703]	-0.725985	-0.825425	6.63958	0.00997377	0.799177
ENSG00000231752	EMBP1	1	121261143	121310591	embigin pseudogene 1 [Source:HGNC Symbol;Acc:38661]	0.789717	-0.895767	6.64868	0.00992294	0.799177
ENSG00000107798	LIPA	10	90973326	91174314	lipase A, lysosomal acid, cholesterol esterase [Source:HGNC Symbol;Acc:6617]	0.172705	5.24563	6.6213	0.0100766	0.800749
ENSG00000118985	ELL2	5	95220802	95297775	elongation factor, RNA polymerase II, 2 [Source:HGNC Symbol;Acc:17064]	-0.252325	3.20557	6.60494	0.0101696	0.804497
ENSG00000154274	C4orf19	4	37455563	37625117	chromosome 4 open reading frame 19 [Source:HGNC Symbol;Acc:25618]	1.09191	-1.8685	6.56002	0.0104295	0.819127
ENSG00000227063	RPL41P1	20	21735866	21736171	ribosomal protein L41 pseudogene 1 [Source:HGNC Symbol;Acc:10356]	-0.189884	7.92527	6.5569	0.0104478	0.819127
ENSG00000114107	CEP70	3	138213186	138313380	centrosomal protein 70kDa [Source:HGNC Symbol;Acc:29972]	0.168846	4.70323	6.51572	0.0106925	0.828298
ENSG00000168282	MGAT2	14	50087489	50090198	mannosyl (alpha-1,6-)-glycoprotein beta-1,2-N-acetylglucosaminyltransferase [Source:HGNC Symbol;Acc:7045]	0.752136	-1.03619	6.50561	0.0107534	0.828298
ENSG00000243433		7	150725868	150726841		-1.09665	-1.67438	6.50843	0.0107364	0.828298
ENSG00000259426		15	69689243	69707368		0.812346	-1.25103	6.50604	0.0107509	0.828298
ENSG00000141384	TAF4B	18	23805900	23971649	TAF4b RNA polymerase II, TATA box binding protein (TBP)-associated factor, 105kDa [Source:HGNC Symbol;Acc:11538]	-0.449046	0.768346	6.49196	0.0108364	0.83104
ENSG00000255283		11	55046923	55052999		0.661917	-0.660505	6.45761	0.0110478	0.843573
ENSG00000149527	PLCH2	1	2357419	2436969	phospholipase C, eta 2 [Source:HGNC Symbol;Acc:29037]	-0.939308	-1.17566	6.44075	0.0111531	0.847928
ENSG00000153822	KCNJ16	17	68049570	68131749	potassium inwardly-rectifying channel, subfamily J, member 16 [Source:HGNC Symbol;Acc:6262]	0.695534	-0.342746	6.41812	0.0112962	0.854888
ENSG00000234636	MED14-AS1	X	40594652	40597950	MED14 antisense RNA 1 [Source:HGNC Symbol;Acc:40162]	0.755283	-0.917374	6.41092	0.011342	0.854888
ENSG00000142657	PGD	1	10458649	10480201	phosphogluconate dehydrogenase [Source:HGNC Symbol;Acc:8891]	0.120715	8.85033	6.39596	0.011438	0.858438
ENSG00000162419	GMEB1	1	28995244	29045865	glucocorticoid modulatory element binding protein 1 [Source:HGNC Symbol;Acc:4370]	-0.174297	4.78901	6.38731	0.0114939	0.85896
ENSG00000049130	KITLG	12	88886570	88974628	KIT ligand [Source:HGNC Symbol;Acc:6343]	0.193024	5.57863	6.37673	0.0115626	0.85981
ENSG00000066279	ASPM	1	197053258	197115824	asp (abnormal spindle) homolog, microcephaly associated (Drosophila) [Source:HGNC Symbol;Acc:19048]	0.130626	8.12414	6.34082	0.011799	0.85981
ENSG00000100836	PABPN1	14	23790498	23795394	poly(A) binding protein, nuclear 1 [Source:HGNC Symbol;Acc:8565]	-0.13984	6.6583	6.354	0.0117117	0.85981
ENSG00000164850	GPER	7	1121844	1133451	G protein-coupled estrogen receptor 1 [Source:HGNC Symbol;Acc:4485]	-0.972225	-1.57895	6.34893	0.0117452	0.85981
ENSG00000173227	SYT12	11	66774249	66818334	synaptotagmin XII [Source:HGNC Symbol;Acc:18381]	-0.957645	-1.52625	6.34802	0.0117512	0.85981
ENSG00000234518	PTGES3P1	1	89569968	89570450	prostaglandin E synthase 3 (cytosolic) pseudogene 1 [Source:HGNC Symbol;Acc:43824]	0.862396	-1.15366	6.36791	0.0116202	0.85981
ENSG00000124466	LYPD3	19	43964939	43969812	LY6/PLAUR domain containing 3 [Source:HGNC Symbol;Acc:24880]	0.927192	-1.26167	6.32273	0.01192	0.865038
ENSG00000135486	HNRNPA1	12	54673977	54680872	heterogeneous nuclear ribonucleoprotein A1 [Source:HGNC Symbol;Acc:5031]	-0.125466	9.8381	6.30246	0.012057	0.871382
ENSG00000235313	HM13-IT1	20	30150969	30151879	HM13 intronic transcript 1 (non-protein coding) [Source:HGNC Symbol;Acc:41424]	-0.674712	-0.638575	6.29359	0.0121175	0.872164
ENSG00000144815	NXPE3	3	101498046	101547073	neurexophilin and PC-esterase domain family, member 3 [Source:HGNC Symbol;Acc:28238]	0.161705	5.91186	6.23865	0.0124992	0.890261
ENSG00000163132	MSX1	4	4861393	4865663	msh homeobox 1 [Source:HGNC Symbol;Acc:7391]	0.922057	-1.16339	6.22863	0.0125701	0.890261
ENSG00000170906	NDUFA3	19	54606036	54612564	NADH dehydrogenase (ubiquinone) 1 alpha subcomplex, 3, 9kDa [Source:HGNC Symbol;Acc:7686]	-0.182227	4.79867	6.24678	0.0124419	0.890261
ENSG00000187391	MAGI2	7	77646393	79082890	membrane associated guanylate kinase, WW and PDZ domain containing 2 [Source:HGNC Symbol;Acc:18957]	-0.148165	5.42684	6.2284	0.0125717	0.890261
ENSG00000107731	UNC5B	10	72972327	73062621	unc-5 homolog B (C. elegans) [Source:HGNC Symbol;Acc:12568]	-0.338593	1.917	6.19461	0.012814	0.903772
ENSG00000102078	SLC25A14	X	129473874	129507335	solute carrier family 25 (mitochondrial carrier, brain), member 14 [Source:HGNC Symbol;Acc:10984]	-0.202847	3.47828	6.1679	0.0130089	0.913849
ENSG00000113594	LIFR	5	38475065	38608456	leukemia inhibitory factor receptor alpha [Source:HGNC Symbol;Acc:6597]	0.146376	8.79359	6.11941	0.0133705	0.920838
ENSG00000165029	ABCA1	9	107543283	107690518	ATP-binding cassette, sub-family A (ABC1), member 1 [Source:HGNC Symbol;Acc:29]	0.200089	4.39432	6.12132	0.0133561	0.920838
ENSG00000196205	EEF1A1P5	9	135894816	135896553	eukaryotic translation elongation factor 1 alpha 1 pseudogene 5 [Source:HGNC Symbol;Acc:3200]	-0.117654	11.0955	6.12171	0.0133531	0.920838
ENSG00000204967	PCDHA4	5	140186659	140391929	protocadherin alpha 4 [Source:HGNC Symbol;Acc:8670]	0.209451	3.34242	6.12333	0.0133409	0.920838
ENSG00000207547	MIR25	7	99691183	99691266	microRNA 25 [Source:HGNC Symbol;Acc:31609]	-0.405026	1.22987	6.13727	0.0132361	0.920838
ENSG00000112232	KHDRBS2	6	62389865	62996132	KH domain containing, RNA binding, signal transduction associated 2 [Source:HGNC Symbol;Acc:18114]	-0.252906	2.93799	6.0926	0.013575	0.931263
ENSG00000139292	LGR5	12	71833550	71980090	leucine-rich repeat containing G protein-coupled receptor 5 [Source:HGNC Symbol;Acc:4504]	-0.457606	0.580199	6.07636	0.0137003	0.932575
ENSG00000162975	KCNF1	2	11052063	11054350	potassium voltage-gated channel, subfamily F, member 1 [Source:HGNC Symbol;Acc:6246]	0.295639	2.14581	6.08171	0.0136589	0.932575
ENSG00000136869	TLR4	9	120466610	120479149	toll-like receptor 4 [Source:HGNC Symbol;Acc:11850]	0.150229	6.34797	6.03417	0.0140315	0.946158
ENSG00000213638	ADAT3	19	1905377	1913444	adenosine deaminase, tRNA-specific 3 [Source:HGNC Symbol;Acc:25151]	-0.288427	2.03185	6.03041	0.0140614	0.946158
ENSG00000248648		5	132338811	132339057		1.12246	-1.87632	6.03163	0.0140517	0.946158
ENSG00000167371	PRRT2	16	29823177	29827201	proline-rich transmembrane protein 2 [Source:HGNC Symbol;Acc:30500]	-0.178909	5.33089	6.00952	0.0142289	0.946543
ENSG00000227719		7	8153655	8156191		-1.11865	-1.90838	6.01392	0.0141934	0.946543
ENSG00000250033	SLC7A11-AS1	4	138978618	139099331	SLC7A11 antisense RNA 1 [Source:HGNC Symbol;Acc:44064]	0.485971	0.367975	6.01581	0.0141783	0.946543
ENSG00000145721	LIX1	5	96427574	96478576	Lix1 homolog (chicken) [Source:HGNC Symbol;Acc:18581]	-0.214712	3.41495	6.00188	0.0142907	0.947067
ENSG00000072071	LPHN1	19	14260750	14316999	latrophilin 1 [Source:HGNC Symbol;Acc:20973]	-0.194898	5.33145	5.96283	0.0146105	0.953867
ENSG00000081138	CDH7	18	63417488	63548638	cadherin 7, type 2 [Source:HGNC Symbol;Acc:1766]	-0.166385	5.01599	5.97421	0.0145166	0.953867
ENSG00000106714	CNTNAP3	9	39072764	39288312	contactin associated protein-like 3 [Source:HGNC Symbol;Acc:13834]	0.192033	3.78249	5.96896	0.0145598	0.953867
ENSG00000113263	ITK	5	156569944	156682201	IL2-inducible T-cell kinase [Source:HGNC Symbol;Acc:6171]	0.704827	-0.802326	5.97561	0.014505	0.953867
ENSG00000186472	PCLO	7	82387442	82792246	piccolo presynaptic cytomatrix protein [Source:HGNC Symbol;Acc:13406]	0.242257	2.62752	5.9544	0.0146806	0.95489
ENSG00000101463	SYNDIG1	20	24449835	24647252	synapse differentiation inducing 1 [Source:HGNC Symbol;Acc:15885]	-0.396244	0.906678	5.9329	0.0148607	0.958193
ENSG00000184357	HIST1H1B	6	27834570	27835359	histone cluster 1, H1b [Source:HGNC Symbol;Acc:4719]	0.793031	-1.28279	5.93991	0.0148018	0.958193
ENSG00000186594	MIR22HG	17	1614805	1620468	MIR22 host gene (non-protein coding) [Source:HGNC Symbol;Acc:28219]	0.36399	1.73211	5.92018	0.0149684	0.958193
ENSG00000207650	MIR570	3	195426272	195426368	microRNA 570 [Source:HGNC Symbol;Acc:32826]	0.45194	0.527875	5.91598	0.0150042	0.958193
ENSG00000261124		16	31076816	31080567		-1.12217	-1.97321	5.92112	0.0149605	0.958193
ENSG00000184838	PRR16	5	119799973	120023027	proline rich 16 [Source:HGNC Symbol;Acc:29654]	-0.301758	1.90381	5.90915	0.0150624	0.958335
ENSG00000228436		1	39325672	39385068		-0.821242	-1.18557	5.88595	0.0152622	0.964152
ENSG00000258819		14	77535523	77542687		-0.850102	-1.42557	5.87043	0.0153973	0.969203
ENSG00000007372	PAX6	11	31806340	31839509	paired box 6 [Source:HGNC Symbol;Acc:8620]	-0.162538	5.18796	5.85444	0.0155378	0.974299
ENSG00000100439	ABHD4	14	23067146	23081265	abhydrolase domain containing 4 [Source:HGNC Symbol;Acc:20154]	0.186956	3.76525	5.84862	0.0155892	0.974299
ENSG00000059122	FLYWCH1	16	2961938	3001209	FLYWCH-type zinc finger 1 [Source:HGNC Symbol;Acc:25404]	0.183774	4.44532	5.82195	0.0158274	0.985677
ENSG00000008282	SYPL1	7	105730949	105753022	synaptophysin-like 1 [Source:HGNC Symbol;Acc:11507]	0.164926	5.1614	5.77706	0.0162367	0.986911
ENSG00000072571	HMMR	5	162887175	162918947	hyaluronan-mediated motility receptor (RHAMM) [Source:HGNC Symbol;Acc:5012]	0.136753	6.73702	5.80619	0.0159699	0.986911
ENSG00000142534	RPS11	19	49999622	50002946	ribosomal protein S11 [Source:HGNC Symbol;Acc:10384]	-0.107655	9.34435	5.78387	0.0161739	0.986911
ENSG00000147481	SNTG1	8	50822349	51706678	syntrophin, gamma 1 [Source:HGNC Symbol;Acc:13740]	-0.352305	1.386	5.76452	0.016353	0.986911
ENSG00000170540	ARL6IP1	16	18802991	18813000	ADP-ribosylation factor-like 6 interacting protein 1 [Source:HGNC Symbol;Acc:697]	0.132592	8.14267	5.78536	0.0161602	0.986911
ENSG00000196074	SYCP2	20	58438618	58508710	synaptonemal complex protein 2 [Source:HGNC Symbol;Acc:11490]	-0.87985	-1.31002	5.76596	0.0163395	0.986911
ENSG00000225880	LINC00115	1	761586	762902	long intergenic non-protein coding RNA 115 [Source:HGNC Symbol;Acc:26211]	-0.407427	0.689267	5.76624	0.016337	0.986911
ENSG00000255306		11	67792277	67797928		0.54162	-0.122375	5.77813	0.0162268	0.986911
ENSG00000261366	MANEA-AS1	6	96023059	96025326	MANEA antisense RNA 1 (head to head) [Source:HGNC Symbol;Acc:43732]	0.379496	0.846251	5.7802	0.0162077	0.986911
ENSG00000236603	RANP1	6	30453717	30454367	RAN, member RAS oncogene family pseudogene 1 [Source:HGNC Symbol;Acc:21631]	-0.254407	3.52048	5.74906	0.0164975	0.988836
ENSG00000248489		5	98264875	98330717		0.521257	-0.112127	5.75434	0.016448	0.988836
ENSG00000152284	TCF7L1	2	85360533	85537511	transcription factor 7-like 1 (T-cell specific, HMG-box) [Source:HGNC Symbol;Acc:11640]	-0.170272	6.03921	5.73689	0.0166122	0.989475
ENSG00000226167	AP4B1-AS1	1	114399257	114443859	AP4B1 antisense RNA 1 [Source:HGNC Symbol;Acc:44114]	0.779027	-1.12375	5.73598	0.0166208	0.989475
ENSG00000067057	PFKP	10	3109712	3179904	phosphofructokinase, platelet [Source:HGNC Symbol;Acc:8878]	0.136651	5.81923	5.71543	0.0168164	0.994414
ENSG00000163932	PRKCD	3	53190025	53226733	protein kinase C, delta [Source:HGNC Symbol;Acc:9399]	0.258579	2.8612	5.71537	0.016817	0.994414
ENSG00000124406	ATP8A1	4	42410390	42659122	ATPase, aminophospholipid transporter (APLT), class I, type 8A, member 1 [Source:HGNC Symbol;Acc:13531]	-0.728521	-0.838248	5.7034	0.016932	0.997854
ENSG00000000003	TSPAN6	X	99883667	99894988	tetraspanin 6 [Source:HGNC Symbol;Acc:11858]	0.0329993	6.23799	0.256949	0.612224	0.999601
ENSG00000000419	DPM1	20	49551404	49575092	dolichyl-phosphate mannosyltransferase polypeptide 1, catalytic subunit [Source:HGNC Symbol;Acc:3005]	0.0212537	5.27981	0.116979	0.732334	0.999601
ENSG00000000457	SCYL3	1	169821804	169863408	SCY1-like 3 (S. cerevisiae) [Source:HGNC Symbol;Acc:19285]	0.0281785	3.60305	0.128233	0.720271	0.999601
ENSG00000000460	C1orf112	1	169631245	169823221	chromosome 1 open reading frame 112 [Source:HGNC Symbol;Acc:25565]	-0.0300784	5.128	0.158664	0.69039	0.999601
ENSG00000000971	CFH	1	196621008	196716634	complement factor H [Source:HGNC Symbol;Acc:4883]	-0.117616	3.06851	1.52867	0.216312	0.999601
ENSG00000001036	FUCA2	6	143816614	143832827	fucosidase, alpha-L- 2, plasma [Source:HGNC Symbol;Acc:4008]	0.0392916	5.71211	0.409115	0.522419	0.999601
ENSG00000001084	GCLC	6	53362139	53481768	glutamate-cysteine ligase, catalytic subunit [Source:HGNC Symbol;Acc:4311]	0.0813353	4.13875	0.92878	0.33518	0.999601
ENSG00000001167	NFYA	6	41040684	41067715	nuclear transcription factor Y, alpha [Source:HGNC Symbol;Acc:7804]	-0.0236266	6.27647	0.158159	0.690857	0.999601
ENSG00000001460	STPG1	1	24683489	24743424	sperm-tail PG-rich repeat containing 1 [Source:HGNC Symbol;Acc:28070]	-0.132592	0.620183	0.59733	0.439598	0.999601
ENSG00000001461	NIPAL3	1	24742284	24799466	NIPA-like domain containing 3 [Source:HGNC Symbol;Acc:25233]	0.178001	-0.521649	0.482727	0.48719	0.999601
ENSG00000001497	LAS1L	X	64732462	64754655	LAS1-like (S. cerevisiae) [Source:HGNC Symbol;Acc:25726]	-0.00508479	6.37443	0.00823683	0.927686	0.999601
ENSG00000001561	ENPP4	6	46097730	46114436	ectonucleotide pyrophosphatase/phosphodiesterase 4 (putative) [Source:HGNC Symbol;Acc:3359]	-0.631785	-0.68999	5.5357	0.0186323	0.999601
ENSG00000001617	SEMA3F	3	50192478	50226508	sema domain, immunoglobulin domain (Ig), short basic domain, secreted, (semaphorin) 3F [Source:HGNC Symbol;Acc:10728]	-0.180343	-0.624751	0.327124	0.567357	0.999601
ENSG00000001629	ANKIB1	7	91875548	92030698	ankyrin repeat and IBR domain containing 1 [Source:HGNC Symbol;Acc:22215]	0.0301059	6.24169	0.241408	0.623191	0.999601
ENSG00000001630	CYP51A1	7	91741465	91772266	cytochrome P450, family 51, subfamily A, polypeptide 1 [Source:HGNC Symbol;Acc:2649]	0.0197283	2.31081	0.0265772	0.870499	0.999601
ENSG00000001631	KRIT1	7	91828283	91875480	KRIT1, ankyrin repeat containing [Source:HGNC Symbol;Acc:1573]	0.00746725	5.47808	0.0160093	0.899314	0.999601
ENSG00000002016	RAD52	12	1021243	1099219	RAD52 homolog (S. cerevisiae) [Source:HGNC Symbol;Acc:9824]	0.0100622	3.68336	0.0165313	0.897695	0.999601
ENSG00000002079	MYH16	7	98836417	98908753	myosin, heavy chain 16 pseudogene [Source:HGNC Symbol;Acc:31038]	0.117965	-1.7514	0.0719444	0.788527	0.999601
ENSG00000002330	BAD	11	64037302	64052176	BCL2-associated agonist of cell death [Source:HGNC Symbol;Acc:936]	-0.0109204	2.49572	0.0105658	0.91813	0.999601
ENSG00000002549	LAP3	4	17578815	17609595	leucine aminopeptidase 3 [Source:HGNC Symbol;Acc:18449]	0.0358997	5.55851	0.300818	0.58337	0.999601
ENSG00000002586	CD99	X	2609220	2659350	CD99 molecule [Source:HGNC Symbol;Acc:7082]	0.0645805	7.91582	1.62104	0.202946	0.999601
ENSG00000002587	HS3ST1	4	11394774	11431389	heparan sulfate (glucosamine) 3-O-sulfotransferase 1 [Source:HGNC Symbol;Acc:5194]	-0.158046	3.26628	2.4272	0.119246	0.999601
ENSG00000002746	HECW1	7	43152198	43602938	HECT, C2 and WW domain containing E3 ubiquitin protein ligase 1 [Source:HGNC Symbol;Acc:22195]	0.0260019	-0.602017	0.010101	0.919945	0.999601
ENSG00000002822	MAD1L1	7	1855429	2272878	MAD1 mitotic arrest deficient-like 1 (yeast) [Source:HGNC Symbol;Acc:6762]	-0.10684	5.23714	2.5445	0.110679	0.999601
ENSG00000002834	LASP1	17	37026112	37078023	LIM and SH3 protein 1 [Source:HGNC Symbol;Acc:6513]	0.0421753	8.7599	0.790513	0.373945	0.999601
ENSG00000002919	SNX11	17	46180719	46200436	sorting nexin 11 [Source:HGNC Symbol;Acc:14975]	-0.0386469	4.15588	0.251269	0.616183	0.999601
ENSG00000003056	M6PR	12	9092959	9102551	mannose-6-phosphate receptor (cation dependent) [Source:HGNC Symbol;Acc:6752]	0.00735574	6.14613	0.016315	0.898363	0.999601
ENSG00000003137	CYP26B1	2	72356367	72375167	cytochrome P450, family 26, subfamily B, polypeptide 1 [Source:HGNC Symbol;Acc:20581]	-0.226028	-1.32175	0.257841	0.611607	0.999601
ENSG00000003147	ICA1	7	8152814	8302317	islet cell autoantigen 1, 69kDa [Source:HGNC Symbol;Acc:5343]	0.0760813	0.929587	0.202308	0.652864	0.999601
ENSG00000003249	DBNDD1	16	90071273	90086536	dysbindin (dystrobrevin binding protein 1) domain containing 1 [Source:HGNC Symbol;Acc:28455]	0.123538	-0.0819762	0.253854	0.614374	0.999601
ENSG00000003393	ALS2	2	202565277	202645912	amyotrophic lateral sclerosis 2 (juvenile) [Source:HGNC Symbol;Acc:443]	0.0435379	6.23638	0.563006	0.453051	0.999601
ENSG00000003402	CFLAR	2	201980827	202029033	CASP8 and FADD-like apoptosis regulator [Source:HGNC Symbol;Acc:1876]	-0.0194616	3.14297	0.0477662	0.826997	0.999601
ENSG00000003436	TFPI	2	188328957	188430487	tissue factor pathway inhibitor (lipoprotein-associated coagulation inhibitor) [Source:HGNC Symbol;Acc:11760]	0.0253739	4.69574	0.146628	0.701779	0.999601
ENSG00000003509	NDUFAF7	2	37458774	37480546	NADH dehydrogenase (ubiquinone) complex I, assembly factor 7 [Source:HGNC Symbol;Acc:28816]	-0.0292085	4.23713	0.15732	0.691636	0.999601
ENSG00000003756	RBM5	3	50126341	50156454	RNA binding motif protein 5 [Source:HGNC Symbol;Acc:9902]	-0.0153771	7.07231	0.0763034	0.782371	0.999601
ENSG00000003987	MTMR7	8	17155539	17271037	myotubularin related protein 7 [Source:HGNC Symbol;Acc:7454]	0.176071	0.7053	0.950207	0.329667	0.999601
ENSG00000003989	SLC7A2	8	17354597	17428082	solute carrier family 7 (cationic amino acid transporter, y+ system), member 2 [Source:HGNC Symbol;Acc:11060]	-0.147782	2.15158	1.38107	0.239919	0.999601
ENSG00000004059	ARF5	7	127228399	127231759	ADP-ribosylation factor 5 [Source:HGNC Symbol;Acc:658]	0.0272159	6.03837	0.178695	0.672497	0.999601
ENSG00000004139	SARM1	17	26691378	26728065	sterile alpha and TIR motif containing 1 [Source:HGNC Symbol;Acc:17074]	-0.00820098	4.15211	0.00705096	0.93308	0.999601
ENSG00000004142	POLDIP2	17	26673659	26684545	polymerase (DNA-directed), delta interacting protein 2 [Source:HGNC Symbol;Acc:23781]	-0.00455548	6.25384	0.00640317	0.936221	0.999601
ENSG00000004399	PLXND1	3	129274018	129325661	plexin D1 [Source:HGNC Symbol;Acc:9107]	0.0648232	7.88897	1.2954	0.255055	0.999601
ENSG00000004455	AK2	1	33473585	33546597	adenylate kinase 2 [Source:HGNC Symbol;Acc:362]	-0.0500391	6.4967	0.809365	0.368308	0.999601
ENSG00000004478	FKBP4	12	2904119	2914576	FK506 binding protein 4, 59kDa [Source:HGNC Symbol;Acc:3720]	0.0187983	6.45851	0.116224	0.733166	0.999601
ENSG00000004487	KDM1A	1	23345941	23410182	lysine (K)-specific demethylase 1A [Source:HGNC Symbol;Acc:29079]	-0.00753992	8.42618	0.02436	0.875972	0.999601
ENSG00000004534	RBM6	3	49977440	50137478	RNA binding motif protein 6 [Source:HGNC Symbol;Acc:9903]	0.0410418	7.05794	0.596331	0.439982	0.999601
ENSG00000004660	CAMKK1	17	3763609	3798185	calcium/calmodulin-dependent protein kinase kinase 1, alpha [Source:HGNC Symbol;Acc:1469]	-0.231526	1.76066	3.57923	0.0585063	0.999601
ENSG00000004700	RECQL	12	21621845	21654603	RecQ protein-like (DNA helicase Q1-like) [Source:HGNC Symbol;Acc:9948]	0.0493827	5.68229	0.657077	0.417594	0.999601
ENSG00000004766	CCDC132	7	92861653	92988338	coiled-coil domain containing 132 [Source:HGNC Symbol;Acc:25956]	0.0381779	4.45413	0.285404	0.593181	0.999601
ENSG00000004776	HSPB6	19	36245469	36248980	heat shock protein, alpha-crystallin-related, B6 [Source:HGNC Symbol;Acc:26511]	0.160331	-1.33412	0.16713	0.682675	0.999601
ENSG00000004777	ARHGAP33	19	36265434	36279724	Rho GTPase activating protein 33 [Source:HGNC Symbol;Acc:23085]	-0.105203	6.16957	1.8461	0.174238	0.999601
ENSG00000004779	NDUFAB1	16	23592323	23607677	NADH dehydrogenase (ubiquinone) 1, alpha/beta subcomplex, 1, 8kDa [Source:HGNC Symbol;Acc:7694]	0.0283231	5.72528	0.237757	0.625831	0.999601
ENSG00000004799	PDK4	7	95212811	95225803	pyruvate dehydrogenase kinase, isozyme 4 [Source:HGNC Symbol;Acc:8812]	-0.35149	1.33244	4.60463	0.0318856	0.999601
ENSG00000004838	ZMYND10	3	50378541	50384283	zinc finger, MYND-type containing 10 [Source:HGNC Symbol;Acc:19412]	-0.172209	-0.437469	0.488763	0.48448	0.999601
ENSG00000004848	ARX	X	25021811	25034065	aristaless related homeobox [Source:HGNC Symbol;Acc:18060]	-0.0183157	-1.80501	0.00178772	0.966274	0.999601
ENSG00000004864	SLC25A13	7	95749532	95951459	solute carrier family 25 (aspartate/glutamate carrier), member 13 [Source:HGNC Symbol;Acc:10983]	0.0285569	6.45876	0.237235	0.62621	0.999601
ENSG00000004866	ST7	7	116593292	116870157	suppression of tumorigenicity 7 [Source:HGNC Symbol;Acc:11351]	-0.0071889	4.85692	0.0102772	0.919252	0.999601
ENSG00000004897	CDC27	17	45195069	45266788	cell division cycle 27 [Source:HGNC Symbol;Acc:1728]	0.037666	7.18405	0.463662	0.495917	0.999601
ENSG00000004948	CALCR	7	93053799	93204042	calcitonin receptor [Source:HGNC Symbol;Acc:1440]	-0.0621608	2.8218	0.31452	0.57492	0.999601
ENSG00000004961	HCCS	X	11129421	11141198	holocytochrome c synthase [Source:HGNC Symbol;Acc:4837]	-0.0092447	4.52553	0.0185764	0.891588	0.999601
ENSG00000004975	DVL2	17	7128660	7137864	dishevelled segment polarity protein 2 [Source:HGNC Symbol;Acc:3086]	-0.105279	6.4608	3.16835	0.0750782	0.999601
ENSG00000005007	UPF1	19	18942747	18979045	UPF1 regulator of nonsense transcripts homolog (yeast) [Source:HGNC Symbol;Acc:9962]	-0.0264915	7.16129	0.196957	0.657188	0.999601
ENSG00000005020	SKAP2	7	26706681	27034858	src kinase associated phosphoprotein 2 [Source:HGNC Symbol;Acc:15687]	0.0799318	3.46119	0.591109	0.441991	0.999601
ENSG00000005022	SLC25A5	X	118602363	118605282	solute carrier family 25 (mitochondrial carrier; adenine nucleotide translocator), member 5 [Source:HGNC Symbol;Acc:10991]	0.0333947	7.31743	0.307006	0.579523	0.999601
ENSG00000005059	CCDC109B	4	110481361	110609874	coiled-coil domain containing 109B [Source:HGNC Symbol;Acc:26076]	-0.0597626	4.3689	0.541954	0.461624	0.999601
ENSG00000005075	POLR2J	7	102113565	102119354	polymerase (RNA) II (DNA directed) polypeptide J, 13.3kDa [Source:HGNC Symbol;Acc:9197]	-0.0429258	5.34166	0.457238	0.498918	0.999601
ENSG00000005100	DHX33	17	5344232	5372380	DEAH (Asp-Glu-Ala-His) box polypeptide 33 [Source:HGNC Symbol;Acc:16718]	0.0401899	6.16221	0.457957	0.49858	0.999601
ENSG00000005108	THSD7A	7	11414247	11871824	thrombospondin, type I, domain containing 7A [Source:HGNC Symbol;Acc:22207]	-0.0951484	4.2508	1.72749	0.188731	0.999601
ENSG00000005156	LIG3	17	33307513	33332083	ligase III, DNA, ATP-dependent [Source:HGNC Symbol;Acc:6600]	0.0238858	6.29071	0.172088	0.678262	0.999601
ENSG00000005175	RPAP3	12	48057070	48099844	RNA polymerase II associated protein 3 [Source:HGNC Symbol;Acc:26151]	-0.000566637	5.67362	8.1203e-05	0.99281	0.999601
ENSG00000005187	ACSM3	16	20621565	20808903	acyl-CoA synthetase medium-chain family member 3 [Source:HGNC Symbol;Acc:10522]	0.486758	-1.45345	2.02754	0.15447	0.999601
ENSG00000005189		16	20817751	20860987	Putative RNA exonuclease NEF-sp [Source:UniProtKB/Swiss-Prot;Acc:Q96IC2]	0.0172206	3.45991	0.0444512	0.833016	0.999601
ENSG00000005194	CIAPIN1	16	57462081	57481440	cytokine induced apoptosis inhibitor 1 [Source:HGNC Symbol;Acc:28050]	0.0197251	6.35418	0.118412	0.730763	0.999601
ENSG00000005206	SPPL2B	19	2328617	2355099	signal peptide peptidase like 2B [Source:HGNC Symbol;Acc:30627]	-0.0362095	5.14924	0.239015	0.624918	0.999601
ENSG00000005238	FAM214B	9	35104109	35116338	family with sequence similarity 214, member B [Source:HGNC Symbol;Acc:25666]	-0.0136029	4.46965	0.0404267	0.840649	0.999601
ENSG00000005243	COPZ2	17	46103533	46115392	coatomer protein complex, subunit zeta 2 [Source:HGNC Symbol;Acc:19356]	-0.128658	0.277647	0.424332	0.514783	0.999601
ENSG00000005249	PRKAR2B	7	106685094	106802256	protein kinase, cAMP-dependent, regulatory, type II, beta [Source:HGNC Symbol;Acc:9392]	-0.116478	4.79075	2.63699	0.104401	0.999601
ENSG00000005302	MSL3	X	11776278	11793870	male-specific lethal 3 homolog (Drosophila) [Source:HGNC Symbol;Acc:7370]	0.0245388	5.08098	0.137511	0.710768	0.999601
ENSG00000005339	CREBBP	16	3775055	3930727	CREB binding protein [Source:HGNC Symbol;Acc:2348]	-0.0595214	7.72285	0.972145	0.324146	0.999601
ENSG00000005379	BZRAP1	17	56378592	56406152	benzodiazapine receptor (peripheral) associated protein 1 [Source:HGNC Symbol;Acc:16831]	-0.103459	1.83981	0.675751	0.411054	0.999601
ENSG00000005436	GCFC2	2	75879126	75938115	GC-rich sequence DNA-binding factor 2 [Source:HGNC Symbol;Acc:1317]	-0.0217832	3.72178	0.0608427	0.805169	0.999601
ENSG00000005448	WDR54	2	74648805	74652882	WD repeat domain 54 [Source:HGNC Symbol;Acc:25770]	-0.0800461	4.96148	1.41589	0.234081	0.999601
ENSG00000005469	CROT	7	86974997	87029111	carnitine O-octanoyltransferase [Source:HGNC Symbol;Acc:2366]	0.159909	4.38936	4.54687	0.032979	0.999601
ENSG00000005471	ABCB4	7	87031013	87109751	ATP-binding cassette, sub-family B (MDR/TAP), member 4 [Source:HGNC Symbol;Acc:45]	-0.102399	0.210374	0.27818	0.597897	0.999601
ENSG00000005483	KMT2E	7	104654626	104754808	lysine (K)-specific methyltransferase 2E [Source:HGNC Symbol;Acc:18541]	-0.0870055	6.85126	2.59046	0.107509	0.999601
ENSG00000005486	RHBDD2	7	75471920	75518244	rhomboid domain containing 2 [Source:HGNC Symbol;Acc:23082]	-0.0171646	5.90817	0.0877142	0.767103	0.999601
ENSG00000005513	SOX8	16	1031808	1036979	SRY (sex determining region Y)-box 8 [Source:HGNC Symbol;Acc:11203]	-0.00619306	5.4079	0.0101669	0.919685	0.999601
ENSG00000005700	IBTK	6	82879700	82957471	inhibitor of Bruton agammaglobulinemia tyrosine kinase [Source:HGNC Symbol;Acc:17853]	0.0510223	6.37741	0.642018	0.422981	0.999601
ENSG00000005801	ZNF195	11	3360491	3400448	zinc finger protein 195 [Source:HGNC Symbol;Acc:12986]	0.0708535	6.02724	1.43467	0.231004	0.999601
ENSG00000005810	MYCBP2	13	77618792	77901185	MYC binding protein 2, E3 ubiquitin protein ligase [Source:HGNC Symbol;Acc:23386]	0.0266348	6.30694	0.203597	0.651833	0.999601
ENSG00000005812	FBXL3	13	77566740	77601330	F-box and leucine-rich repeat protein 3 [Source:HGNC Symbol;Acc:13599]	0.04834	5.01799	0.315747	0.574175	0.999601
ENSG00000005882	PDK2	17	48172101	48189516	pyruvate dehydrogenase kinase, isozyme 2 [Source:HGNC Symbol;Acc:8810]	-0.0329503	3.68899	0.13629	0.711998	0.999601
ENSG00000005889	ZFX	X	24167290	24234372	zinc finger protein, X-linked [Source:HGNC Symbol;Acc:12869]	-0.00559876	6.09224	0.00989309	0.92077	0.999601
ENSG00000005893	LAMP2	X	119561682	119603220	lysosomal-associated membrane protein 2 [Source:HGNC Symbol;Acc:6501]	0.1528	6.43363	5.52834	0.0187108	0.999601
ENSG00000005955	GGNBP2	17	34900737	34946278	gametogenetin binding protein 2 [Source:HGNC Symbol;Acc:19357]	0.011011	6.36829	0.0380405	0.845362	0.999601
ENSG00000005961	ITGA2B	17	42449548	42466873	integrin, alpha 2b (platelet glycoprotein IIb of IIb/IIIa complex, antigen CD41) [Source:HGNC Symbol;Acc:6138]	-0.185856	0.823579	0.843529	0.358389	0.999601
ENSG00000006007	GDE1	16	19513015	19533467	glycerophosphodiester phosphodiesterase 1 [Source:HGNC Symbol;Acc:29644]	-0.00819612	5.7269	0.0183485	0.892251	0.999601
ENSG00000006015	C19orf60	19	18699495	18703146	chromosome 19 open reading frame 60 [Source:HGNC Symbol;Acc:26098]	0.0282231	3.86667	0.0747167	0.784589	0.999601
ENSG00000006025	OSBPL7	17	45884738	45899200	oxysterol binding protein-like 7 [Source:HGNC Symbol;Acc:16387]	-0.129128	3.21773	1.87507	0.170895	0.999601
ENSG00000006042	TMEM98	17	31254928	31272124	transmembrane protein 98 [Source:HGNC Symbol;Acc:24529]	0.0241775	6.70106	0.192409	0.660919	0.999601
ENSG00000006047	YBX2	17	7191571	7197934	Y box binding protein 2 [Source:HGNC Symbol;Acc:17948]	-0.221	-0.913298	0.426782	0.513572	0.999601
ENSG00000006062	MAP3K14	17	43340488	43394414	mitogen-activated protein kinase kinase kinase 14 [Source:HGNC Symbol;Acc:6853]	0.0927987	4.55169	1.85671	0.173006	0.999601
ENSG00000006118	TMEM132A	11	60691935	60704631	transmembrane protein 132A [Source:HGNC Symbol;Acc:31092]	-0.0814505	6.74291	1.70064	0.192204	0.999601
ENSG00000006125	AP2B1	17	33905065	34053436	adaptor-related protein complex 2, beta 1 subunit [Source:HGNC Symbol;Acc:563]	0.019261	8.78584	0.157964	0.691038	0.999601
ENSG00000006194	ZNF263	16	3313743	3351401	zinc finger protein 263 [Source:HGNC Symbol;Acc:13056]	-0.0531908	4.96635	0.699991	0.402787	0.999601
ENSG00000006210	CX3CL1	16	57406370	57418960	chemokine (C-X3-C motif) ligand 1 [Source:HGNC Symbol;Acc:10647]	-0.0299615	4.69818	0.201916	0.653179	0.999601
ENSG00000006282	SPATA20	17	48620419	48633213	spermatogenesis associated 20 [Source:HGNC Symbol;Acc:26125]	-0.0143898	4.49959	0.0361806	0.849143	0.999601
ENSG00000006283	CACNA1G	17	48638429	48704835	calcium channel, voltage-dependent, T type, alpha 1G subunit [Source:HGNC Symbol;Acc:1394]	-0.131786	0.257609	0.430774	0.51161	0.999601
ENSG00000006327	TNFRSF12A	16	3068446	3072384	tumor necrosis factor receptor superfamily, member 12A [Source:HGNC Symbol;Acc:18152]	0.110848	4.46711	2.19346	0.138597	0.999601
ENSG00000006432	MAP3K9	14	71189243	71276251	mitogen-activated protein kinase kinase kinase 9 [Source:HGNC Symbol;Acc:6861]	-0.0658738	3.59143	0.671095	0.41267	0.999601
ENSG00000006451	RALA	7	39663082	39747723	v-ral simian leukemia viral oncogene homolog A (ras related) [Source:HGNC Symbol;Acc:9839]	-0.0313649	6.15645	0.287192	0.592026	0.999601
ENSG00000006453	BAIAP2L1	7	97920963	98030380	BAI1-associated protein 2-like 1 [Source:HGNC Symbol;Acc:21649]	-0.0924285	0.896064	0.327774	0.566973	0.999601
ENSG00000006459	JHDM1D	7	139784546	139876835	jumonji C domain containing histone demethylase 1 homolog D (S. cerevisiae) [Source:HGNC Symbol;Acc:22224]	-0.0239673	4.21926	0.101629	0.749884	0.999601
ENSG00000006468	ETV1	7	13930853	14031050	ets variant 1 [Source:HGNC Symbol;Acc:3490]	0.0357632	6.31099	0.411971	0.520971	0.999601
ENSG00000006530	AGK	7	141250989	141355044	acylglycerol kinase [Source:HGNC Symbol;Acc:21869]	0.00038866	5.49778	4.08478e-05	0.994901	0.999601
ENSG00000006534	ALDH3B1	11	67776048	67796744	aldehyde dehydrogenase 3 family, member B1 [Source:HGNC Symbol;Acc:410]	-0.0208507	1.82709	0.0235522	0.87803	0.999601
ENSG00000006576	PHTF2	7	77428122	77586818	putative homeodomain transcription factor 2 [Source:HGNC Symbol;Acc:13411]	0.00113411	5.647	0.000238943	0.987667	0.999601
ENSG00000006607	FARP2	2	242295658	242434256	FERM, RhoGEF and pleckstrin domain protein 2 [Source:HGNC Symbol;Acc:16460]	0.0289333	4.56524	0.179703	0.671629	0.999601
ENSG00000006625	GGCT	7	30536237	30591095	gamma-glutamylcyclotransferase [Source:HGNC Symbol;Acc:21705]	0.00547911	5.76336	0.00703376	0.933162	0.999601
ENSG00000006634	DBF4	7	87505531	87538856	DBF4 homolog (S. cerevisiae) [Source:HGNC Symbol;Acc:17364]	-0.0146752	6.12074	0.0608982	0.805082	0.999601
ENSG00000006652	IFRD1	7	112063023	112121072	interferon-related developmental regulator 1 [Source:HGNC Symbol;Acc:5456]	0.142019	7.00587	5.66475	0.0173092	0.999601
ENSG00000006695	COX10	17	13972813	14111994	cytochrome c oxidase assembly homolog 10 (yeast) [Source:HGNC Symbol;Acc:2260]	0.0155741	4.06795	0.0365806	0.848321	0.999601
ENSG00000006704	GTF2IRD1	7	73868120	74016931	GTF2I repeat domain containing 1 [Source:HGNC Symbol;Acc:4661]	-0.0230986	5.43925	0.137011	0.711271	0.999601
ENSG00000006712	PAF1	19	39876492	39881835	Paf1, RNA polymerase II associated factor, homolog (S. cerevisiae) [Source:HGNC Symbol;Acc:25459]	-0.0412782	6.4774	0.467898	0.493956	0.999601
ENSG00000006715	VPS41	7	38762563	38971994	vacuolar protein sorting 41 homolog (S. cerevisiae) [Source:HGNC Symbol;Acc:12713]	0.0106181	6.27175	0.0306512	0.861021	0.999601
ENSG00000006740	ARHGAP44	17	12692856	12894960	Rho GTPase activating protein 44 [Source:HGNC Symbol;Acc:29096]	-0.097758	0.701677	0.313482	0.575551	0.999601
ENSG00000006744	ELAC2	17	12895708	12921504	elaC ribonuclease Z 2 [Source:HGNC Symbol;Acc:14198]	0.0468246	6.4318	0.719385	0.396346	0.999601
ENSG00000006756	ARSD	X	2822011	2847392	arylsulfatase D [Source:HGNC Symbol;Acc:717]	0.126561	2.04939	1.14801	0.283967	0.999601
ENSG00000006757	PNPLA4	X	7866288	7895780	patatin-like phospholipase domain containing 4 [Source:HGNC Symbol;Acc:24887]	0.0741783	3.23133	0.758496	0.3838	0.999601
ENSG00000006831	ADIPOR2	12	1797740	1897844	adiponectin receptor 2 [Source:HGNC Symbol;Acc:24041]	-0.0151462	6.64785	0.0747826	0.784496	0.999601
ENSG00000006837	CDKL3	5	133541305	133706738	cyclin-dependent kinase-like 3 [Source:HGNC Symbol;Acc:15483]	0.0690004	1.89619	0.345568	0.556633	0.999601
ENSG00000007047	MARK4	19	45582546	45808541	MAP/microtubule affinity-regulating kinase 4 [Source:HGNC Symbol;Acc:13538]	0.0312872	5.89617	0.209202	0.647394	0.999601
ENSG00000007062	PROM1	4	15964699	16086001	prominin 1 [Source:HGNC Symbol;Acc:9454]	-0.0403909	7.53256	0.515718	0.472674	0.999601
ENSG00000007080	CCDC124	19	18043825	18054800	coiled-coil domain containing 124 [Source:HGNC Symbol;Acc:25171]	-0.0407191	5.83984	0.342206	0.558558	0.999601
ENSG00000007129	CEACAM21	19	42055886	42093197	carcinoembryonic antigen-related cell adhesion molecule 21 [Source:HGNC Symbol;Acc:28834]	0.422506	-1.54586	1.2292	0.267563	0.999601
ENSG00000007168	PAFAH1B1	17	2496504	2588909	platelet-activating factor acetylhydrolase 1b, regulatory subunit 1 (45kDa) [Source:HGNC Symbol;Acc:8574]	-0.00636514	8.16161	0.0144552	0.904301	0.999601
ENSG00000007202	KIAA0100	17	26941458	26972472	KIAA0100 [Source:HGNC Symbol;Acc:28960]	0.0234511	8.13989	0.218288	0.640347	0.999601
ENSG00000007255	TRAPPC6A	19	45666186	45681495	trafficking protein particle complex 6A [Source:HGNC Symbol;Acc:23069]	0.242362	1.82026	3.6536	0.0559482	0.999601
ENSG00000007341	ST7L	1	113066140	113163447	suppression of tumorigenicity 7 like [Source:HGNC Symbol;Acc:18441]	-0.000541449	4.13461	4.04577e-05	0.994925	0.999601
ENSG00000007376	RPUSD1	16	834974	838397	RNA pseudouridylate synthase domain containing 1 [Source:HGNC Symbol;Acc:14173]	-0.0319943	4.26255	0.108286	0.742104	0.999601
ENSG00000007384	RHBDF1	16	108058	126354	rhomboid 5 homolog 1 (Drosophila) [Source:HGNC Symbol;Acc:20561]	-0.00181929	5.32794	0.000688662	0.979064	0.999601
ENSG00000007392	LUC7L	16	238968	279462	LUC7-like (S. cerevisiae) [Source:HGNC Symbol;Acc:6723]	-0.0751334	6.70554	1.89137	0.169047	0.999601
ENSG00000007402	CACNA2D2	3	50400233	50541675	calcium channel, voltage-dependent, alpha 2/delta subunit 2 [Source:HGNC Symbol;Acc:1400]	-0.0776936	0.576935	0.190086	0.662845	0.999601
ENSG00000007516	BAIAP3	16	1383602	1399439	BAI1-associated protein 3 [Source:HGNC Symbol;Acc:948]	-0.0164453	4.31601	0.0281983	0.866644	0.999601
ENSG00000007520	TSR3	16	1399241	1401912	TSR3, 20S rRNA accumulation, homolog (S. cerevisiae) [Source:HGNC Symbol;Acc:14175]	0.0292207	4.61454	0.114282	0.735321	0.999601
ENSG00000007541	PIGQ	16	616995	634136	phosphatidylinositol glycan anchor biosynthesis, class Q [Source:HGNC Symbol;Acc:14135]	-0.0444496	5.72277	0.41703	0.518423	0.999601
ENSG00000007545	CRAMP1L	16	1662326	1727909	Crm, cramped-like (Drosophila) [Source:HGNC Symbol;Acc:14122]	0.0371047	4.50836	0.295758	0.586554	0.999601
ENSG00000007866	TEAD3	6	35441374	35464853	TEA domain family member 3 [Source:HGNC Symbol;Acc:11716]	-0.0785322	6.04819	1.56014	0.211644	0.999601
ENSG00000007923	DNAJC11	1	6694228	6761984	DnaJ (Hsp40) homolog, subfamily C, member 11 [Source:HGNC Symbol;Acc:25570]	0.0749095	5.99108	1.80002	0.17971	0.999601
ENSG00000007944	MYLIP	6	16129356	16148479	myosin regulatory light chain interacting protein [Source:HGNC Symbol;Acc:21155]	0.0803213	0.556849	0.187756	0.664791	0.999601
ENSG00000007952	NOX1	X	100098313	100129334	NADPH oxidase 1 [Source:HGNC Symbol;Acc:7889]	-0.0769061	-1.03396	0.0652843	0.798331	0.999601
ENSG00000007968	E2F2	1	23832922	23857712	E2F transcription factor 2 [Source:HGNC Symbol;Acc:3114]	0.0035042	5.77666	0.00353532	0.952587	0.999601
ENSG00000008018	PSMB1	6	170844205	170862429	proteasome (prosome, macropain) subunit, beta type, 1 [Source:HGNC Symbol;Acc:9537]	0.0315754	7.18368	0.263145	0.607968	0.999601
ENSG00000008056	SYN1	X	47431303	47479252	synapsin I [Source:HGNC Symbol;Acc:11494]	-0.0777567	1.87021	0.418936	0.517469	0.999601
ENSG00000008083	JARID2	6	15246527	15522252	jumonji, AT rich interactive domain 2 [Source:HGNC Symbol;Acc:6196]	0.0232125	7.47992	0.192873	0.660536	0.999601
ENSG00000008086	CDKL5	X	18443703	18671749	cyclin-dependent kinase-like 5 [Source:HGNC Symbol;Acc:11411]	0.062434	1.75809	0.161539	0.687744	0.999601
ENSG00000008128	CDK11A	1	1634169	1655766	cyclin-dependent kinase 11A [Source:HGNC Symbol;Acc:1730]	-0.0674352	5.19834	0.912097	0.339559	0.999601
ENSG00000008130	NADK	1	1682671	1711896	NAD kinase [Source:HGNC Symbol;Acc:29831]	-0.0195112	6.15865	0.116868	0.732457	0.999601
ENSG00000008196	TFAP2B	6	50786436	50815326	transcription factor AP-2 beta (activating enhancer binding protein 2 beta) [Source:HGNC Symbol;Acc:11743]	-0.494945	-1.60529	1.6232	0.202646	0.999601
ENSG00000008226	DLEC1	3	38080696	38165516	deleted in lung and esophageal cancer 1 [Source:HGNC Symbol;Acc:2899]	0.131759	0.72113	0.59532	0.440369	0.999601
ENSG00000008256	CYTH3	7	6201407	6312275	cytohesin 3 [Source:HGNC Symbol;Acc:9504]	-0.018885	5.56103	0.10371	0.747422	0.999601
ENSG00000008277	ADAM22	7	87563458	87832204	ADAM metallopeptidase domain 22 [Source:HGNC Symbol;Acc:201]	-0.0295393	4.69155	0.190079	0.662851	0.999601
ENSG00000008283	CYB561	17	61509665	61523739	cytochrome b561 [Source:HGNC Symbol;Acc:2571]	-0.128397	2.02716	1.18812	0.27571	0.999601
ENSG00000008294	SPAG9	17	49039535	49198226	sperm associated antigen 9 [Source:HGNC Symbol;Acc:14524]	0.00970219	8.05625	0.0320862	0.857839	0.999601
ENSG00000008300	CELSR3	3	48673902	48700348	cadherin, EGF LAG seven-pass G-type receptor 3 [Source:HGNC Symbol;Acc:3230]	0.0159303	6.48493	0.0622843	0.802921	0.999601
ENSG00000008311	AASS	7	121715701	121784334	aminoadipate-semialdehyde synthase [Source:HGNC Symbol;Acc:17366]	-0.0443811	6.31033	0.617056	0.432143	0.999601
ENSG00000008323	PLEKHG6	12	6419602	6437672	pleckstrin homology domain containing, family G (with RhoGef domain) member 6 [Source:HGNC Symbol;Acc:25562]	-0.0717336	-0.73594	0.0597664	0.806866	0.999601
ENSG00000008324	SS18L2	3	42623332	42636606	synovial sarcoma translocation gene on chromosome 18-like 2 [Source:HGNC Symbol;Acc:15593]	0.055582	3.75105	0.509072	0.475541	0.999601
ENSG00000008382	MPND	19	4343524	4360083	MPN domain containing [Source:HGNC Symbol;Acc:25934]	0.0276441	4.57669	0.105661	0.745139	0.999601
ENSG00000008394	MGST1	12	16500076	16762193	microsomal glutathione S-transferase 1 [Source:HGNC Symbol;Acc:7061]	0.0803095	4.60851	1.09725	0.29487	0.999601
ENSG00000008405	CRY1	12	107385142	107487607	cryptochrome 1 (photolyase-like) [Source:HGNC Symbol;Acc:2384]	0.0239554	5.03764	0.128466	0.720028	0.999601
ENSG00000008438	PGLYRP1	19	46522411	46526323	peptidoglycan recognition protein 1 [Source:HGNC Symbol;Acc:8904]	-0.52154	-0.878052	3.125	0.0770999	0.999601
ENSG00000008441	NFIX	19	13106422	13209610	nuclear factor I/X (CCAAT-binding transcription factor) [Source:HGNC Symbol;Acc:7788]	-0.130467	2.12111	1.08321	0.297981	0.999601
ENSG00000008513	ST3GAL1	8	134467091	134584183	ST3 beta-galactoside alpha-2,3-sialyltransferase 1 [Source:HGNC Symbol;Acc:10862]	-0.110342	3.16675	1.61073	0.204389	0.999601
ENSG00000008516	MMP25	16	3096682	3110727	matrix metallopeptidase 25 [Source:HGNC Symbol;Acc:14246]	0.00544819	1.90491	0.00173526	0.966773	0.999601
ENSG00000008517	IL32	16	3115298	3131908	interleukin 32 [Source:HGNC Symbol;Acc:16830]	-0.528041	-0.91585	2.89183	0.08903	0.999601
ENSG00000008710	PKD1	16	2138711	2185899	polycystic kidney disease 1 (autosomal dominant) [Source:HGNC Symbol;Acc:9008]	-0.0398952	7.15875	0.324737	0.568775	0.999601
ENSG00000008735	MAPK8IP2	22	51039114	51052409	mitogen-activated protein kinase 8 interacting protein 2 [Source:HGNC Symbol;Acc:6883]	-0.0537638	4.90617	0.596032	0.440096	0.999601
ENSG00000008838	MED24	17	38175350	38217468	mediator complex subunit 24 [Source:HGNC Symbol;Acc:22963]	-0.0358573	6.89728	0.387293	0.533726	0.999601
ENSG00000008853	RHOBTB2	8	22844930	22877712	Rho-related BTB domain containing 2 [Source:HGNC Symbol;Acc:18756]	-0.134167	5.23228	4.70433	0.0300867	0.999601
ENSG00000008869	HEATR5B	2	37195526	37311485	HEAT repeat containing 5B [Source:HGNC Symbol;Acc:29273]	-0.0349753	5.21233	0.33287	0.563974	0.999601
ENSG00000008952	SEC62	3	169684423	169716161	SEC62 homolog (S. cerevisiae) [Source:HGNC Symbol;Acc:11846]	0.027884	6.64257	0.243373	0.62178	0.999601
ENSG00000008988	RPS20	8	56979854	56987069	ribosomal protein S20 [Source:HGNC Symbol;Acc:10405]	-0.0592776	9.06028	1.5219	0.217333	0.999601
ENSG00000009307	CSDE1	1	115259534	115301297	cold shock domain containing E1, RNA-binding [Source:HGNC Symbol;Acc:29905]	-0.0060833	9.84151	0.0174355	0.89495	0.999601
ENSG00000009335	UBE3C	7	156931607	157062066	ubiquitin protein ligase E3C [Source:HGNC Symbol;Acc:16803]	0.0334319	6.63644	0.361167	0.547859	0.999601
ENSG00000009413	REV3L	6	111620234	111804918	REV3-like, polymerase (DNA directed), zeta, catalytic subunit [Source:HGNC Symbol;Acc:9968]	-0.0123495	6.31418	0.0475805	0.827328	0.999601
ENSG00000009694	TENM1	X	123509753	124097666	teneurin transmembrane protein 1 [Source:HGNC Symbol;Acc:8117]	0.00444259	-1.56224	0.000126404	0.99103	0.999601
ENSG00000009724	MASP2	1	11086580	11107290	mannan-binding lectin serine peptidase 2 [Source:HGNC Symbol;Acc:6902]	-0.162914	2.92456	2.39378	0.121819	0.999601
ENSG00000009780	FAM76A	1	28052490	28089633	family with sequence similarity 76, member A [Source:HGNC Symbol;Acc:28530]	-0.00990197	2.63704	0.00987539	0.920841	0.999601
ENSG00000009790	TRAF3IP3	1	209929377	209955668	TRAF3 interacting protein 3 [Source:HGNC Symbol;Acc:30766]	-0.0899631	1.0404	0.364067	0.546256	0.999601
ENSG00000009830	POMT2	14	77741299	77787227	protein-O-mannosyltransferase 2 [Source:HGNC Symbol;Acc:19743]	-0.0210954	5.70715	0.12622	0.722384	0.999601
ENSG00000009844	VTA1	6	142468367	142545826	Vps20-associated 1 homolog (S. cerevisiae) [Source:HGNC Symbol;Acc:20954]	0.0370227	6.49894	0.347909	0.555299	0.999601
ENSG00000009954	BAZ1B	7	72854728	72936608	bromodomain adjacent to zinc finger domain, 1B [Source:HGNC Symbol;Acc:961]	-0.00150116	8.61061	0.000948916	0.975425	0.999601
ENSG00000010017	RANBP9	6	13621730	13711796	RAN binding protein 9 [Source:HGNC Symbol;Acc:13727]	-0.0461222	6.47741	0.487901	0.484865	0.999601
ENSG00000010072	SPRTN	1	231472850	231490769	SprT-like N-terminal domain [Source:HGNC Symbol;Acc:25356]	-0.12109	4.17158	2.66826	0.102368	0.999601
ENSG00000010165	METTL13	1	171750788	171783163	methyltransferase like 13 [Source:HGNC Symbol;Acc:24248]	0.0275519	5.07082	0.197074	0.657093	0.999601
ENSG00000010219	DYRK4	12	4671370	4723325	dual-specificity tyrosine-(Y)-phosphorylation regulated kinase 4 [Source:HGNC Symbol;Acc:3095]	-0.0307841	3.79985	0.147713	0.700731	0.999601
ENSG00000010244	ZNF207	17	30677136	30708905	zinc finger protein 207 [Source:HGNC Symbol;Acc:12998]	-0.0338268	8.36734	0.457437	0.498824	0.999601
ENSG00000010256	UQCRC1	3	48636435	48648409	ubiquinol-cytochrome c reductase core protein I [Source:HGNC Symbol;Acc:12585]	-0.0465422	7.51022	0.782074	0.376508	0.999601
ENSG00000010270	STARD3NL	7	38217824	38270272	STARD3 N-terminal like [Source:HGNC Symbol;Acc:19169]	0.102303	6.35086	2.86591	0.0904745	0.999601
ENSG00000010278	CD9	12	6308881	6347425	CD9 molecule [Source:HGNC Symbol;Acc:1709]	-0.537716	-1.7812	1.71864	0.189868	0.999601
ENSG00000010292	NCAPD2	12	6602522	6641121	non-SMC condensin I complex, subunit D2 [Source:HGNC Symbol;Acc:24305]	0.0764531	8.552	2.3715	0.123568	0.999601
ENSG00000010295	IFFO1	12	6647541	6665239	intermediate filament family orphan 1 [Source:HGNC Symbol;Acc:24970]	-0.10343	4.51069	2.05719	0.151489	0.999601
ENSG00000010310	GIPR	19	46171502	46186982	gastric inhibitory polypeptide receptor [Source:HGNC Symbol;Acc:4271]	-0.27406	-1.38109	0.504636	0.47747	0.999601
ENSG00000010318	PHF7	3	52443510	52457657	PHD finger protein 7 [Source:HGNC Symbol;Acc:18458]	0.14521	2.24853	1.68247	0.194597	0.999601
ENSG00000010322	NISCH	3	52489134	52527087	nischarin [Source:HGNC Symbol;Acc:18006]	-0.000794985	7.63021	0.000172872	0.98951	0.999601
ENSG00000010361	FUZ	19	50310126	50320633	fuzzy planar cell polarity protein [Source:HGNC Symbol;Acc:26219]	-0.00280752	4.37661	0.00144246	0.969704	0.999601
ENSG00000010539	ZNF200	16	3272325	3286221	zinc finger protein 200 [Source:HGNC Symbol;Acc:12993]	-0.00476752	4.28084	0.00436595	0.947318	0.999601
ENSG00000010610	CD4	12	6896024	6929974	CD4 molecule [Source:HGNC Symbol;Acc:1678]	-0.158967	1.59944	0.887528	0.346148	0.999601
ENSG00000010626	LRRC23	12	6982733	7023407	leucine rich repeat containing 23 [Source:HGNC Symbol;Acc:19138]	0.142233	0.941408	0.713062	0.398429	0.999601
ENSG00000010704	HFE	6	26087509	26098571	hemochromatosis [Source:HGNC Symbol;Acc:4886]	-0.453416	-0.9703	2.16232	0.141431	0.999601
ENSG00000010803	SCMH1	1	41492872	41707826	sex comb on midleg homolog 1 (Drosophila) [Source:HGNC Symbol;Acc:19003]	-0.0389677	6.07058	0.484644	0.486326	0.999601
ENSG00000010810	FYN	6	111981535	112194655	FYN oncogene related to SRC, FGR, YES [Source:HGNC Symbol;Acc:4037]	-0.0409223	7.8701	0.646624	0.421322	0.999601
ENSG00000010818	HIVEP2	6	143072604	143266338	human immunodeficiency virus type I enhancer binding protein 2 [Source:HGNC Symbol;Acc:4921]	-0.0286752	3.46281	0.107487	0.743024	0.999601
ENSG00000011007	TCEB3	1	24069645	24088549	transcription elongation factor B (SIII), polypeptide 3 (110kDa, elongin A) [Source:HGNC Symbol;Acc:11620]	0.0369905	6.4267	0.446758	0.503879	0.999601
ENSG00000011009	LYPLA2	1	24117460	24122029	lysophospholipase II [Source:HGNC Symbol;Acc:6738]	-0.0360454	5.77183	0.36526	0.5456	0.999601
ENSG00000011021	CLCN6	1	11866207	11903201	chloride channel, voltage-sensitive 6 [Source:HGNC Symbol;Acc:2024]	0.0727225	6.0268	1.65484	0.198302	0.999601
ENSG00000011028	MRC2	17	60704762	60770958	mannose receptor, C type 2 [Source:HGNC Symbol;Acc:16875]	-0.0912845	7.50918	1.93735	0.163957	0.999601
ENSG00000011052	NME2	17	49230951	49249105	NME/NM23 nucleoside diphosphate kinase 2 [Source:HGNC Symbol;Acc:7850]	-0.0360545	0.00239039	0.025398	0.873379	0.999601
ENSG00000011105	TSPAN9	12	3186521	3395730	tetraspanin 9 [Source:HGNC Symbol;Acc:21640]	-0.0274052	5.65415	0.226235	0.63433	0.999601
ENSG00000011114	BTBD7	14	93703896	93799438	BTB (POZ) domain containing 7 [Source:HGNC Symbol;Acc:18269]	0.0471345	5.71146	0.654727	0.418428	0.999601
ENSG00000011132	APBA3	19	3750817	3761697	amyloid beta (A4) precursor protein-binding, family A, member 3 [Source:HGNC Symbol;Acc:580]	0.0188082	2.99573	0.027284	0.868803	0.999601
ENSG00000011143	MKS1	17	56282803	56296966	Meckel syndrome, type 1 [Source:HGNC Symbol;Acc:7121]	0.00679189	4.33781	0.00892321	0.924742	0.999601
ENSG00000011198	ABHD5	3	43731605	43775863	abhydrolase domain containing 5 [Source:HGNC Symbol;Acc:21396]	-0.0257482	3.30957	0.065851	0.797476	0.999601
ENSG00000011201	KAL1	X	8496915	8700227	Kallmann syndrome 1 sequence [Source:HGNC Symbol;Acc:6211]	-0.206549	0.0526121	0.800437	0.370963	0.999601
ENSG00000011243	AKAP8L	19	15490861	15529952	A kinase (PRKA) anchor protein 8-like [Source:HGNC Symbol;Acc:29857]	-0.0171818	6.25571	0.0792996	0.778249	0.999601
ENSG00000011258	MBTD1	17	49254786	49337524	mbt domain containing 1 [Source:HGNC Symbol;Acc:19866]	-0.0144237	6.08652	0.0559718	0.81298	0.999601
ENSG00000011260	UTP18	17	49337889	49375297	UTP18 small subunit (SSU) processome component homolog (yeast) [Source:HGNC Symbol;Acc:24274]	0.0566875	5.8783	0.66117	0.416147	0.999601
ENSG00000011275	RNF216	7	5659678	5821370	ring finger protein 216 [Source:HGNC Symbol;Acc:21698]	0.00683337	6.43624	0.0153741	0.901321	0.999601
ENSG00000011295	TTC19	17	15902694	15948329	tetratricopeptide repeat domain 19 [Source:HGNC Symbol;Acc:26006]	-0.0242304	5.71495	0.165393	0.684239	0.999601
ENSG00000011304	PTBP1	19	797075	812327	polypyrimidine tract binding protein 1 [Source:HGNC Symbol;Acc:9583]	-0.0281521	9.24261	0.358964	0.549082	0.999601
ENSG00000011332	DPF1	19	38701646	38720354	D4, zinc and double PHD fingers family 1 [Source:HGNC Symbol;Acc:20225]	-0.095566	5.24741	2.28409	0.130707	0.999601
ENSG00000011347	SYT7	11	61282785	61348620	synaptotagmin VII [Source:HGNC Symbol;Acc:11514]	-0.10876	0.872849	0.424006	0.514945	0.999601
ENSG00000011376	LARS2	3	45429998	45590913	leucyl-tRNA synthetase 2, mitochondrial [Source:HGNC Symbol;Acc:17095]	-0.00939836	5.64747	0.0229046	0.879706	0.999601
ENSG00000011405	PIK3C2A	11	17099277	17229530	phosphatidylinositol-4-phosphate 3-kinase, catalytic subunit type 2 alpha [Source:HGNC Symbol;Acc:8971]	0.0434184	7.51188	0.529896	0.46665	0.999601
ENSG00000011422	PLAUR	19	44150247	44174699	plasminogen activator, urokinase receptor [Source:HGNC Symbol;Acc:9053]	0.124574	3.83809	2.08901	0.148362	0.999601
ENSG00000011426	ANLN	7	36429415	36493400	anillin, actin binding protein [Source:HGNC Symbol;Acc:14082]	0.0301931	7.55586	0.303678	0.581585	0.999601
ENSG00000011451	WIZ	19	15530792	15560762	widely interspaced zinc finger motifs [Source:HGNC Symbol;Acc:30917]	-0.0671256	7.07951	1.1479	0.28399	0.999601
ENSG00000011454	RABGAP1	9	125703112	125867145	RAB GTPase activating protein 1 [Source:HGNC Symbol;Acc:17155]	-0.0137518	6.96507	0.0649869	0.798781	0.999601
ENSG00000011478	QPCTL	19	46195741	46207247	glutaminyl-peptide cyclotransferase-like [Source:HGNC Symbol;Acc:25952]	-0.00585046	3.69058	0.00547567	0.941012	0.999601
ENSG00000011485	PPP5C	19	46850251	46896238	protein phosphatase 5, catalytic subunit [Source:HGNC Symbol;Acc:9322]	-0.0661667	6.92803	1.35383	0.244609	0.999601
ENSG00000011523	CEP68	2	65283500	65314138	centrosomal protein 68kDa [Source:HGNC Symbol;Acc:29076]	-0.0728192	5.61893	1.58267	0.208377	0.999601
ENSG00000011566	MAP4K3	2	39476407	39664453	mitogen-activated protein kinase kinase kinase kinase 3 [Source:HGNC Symbol;Acc:6865]	0.018346	7.17214	0.0921194	0.7615	0.999601
ENSG00000011590	ZBTB32	19	36195429	36207940	zinc finger and BTB domain containing 32 [Source:HGNC Symbol;Acc:16763]	0.337761	-1.09108	1.08911	0.296669	0.999601
ENSG00000011638	TMEM159	16	21169698	21191937	transmembrane protein 159 [Source:HGNC Symbol;Acc:30136]	0.071073	3.43582	0.563077	0.453023	0.999601
ENSG00000012048	BRCA1	17	41196312	41277500	breast cancer 1, early onset [Source:HGNC Symbol;Acc:1100]	-0.00669601	6.72603	0.0149412	0.902713	0.999601
ENSG00000012061	ERCC1	19	45910591	45982086	excision repair cross-complementing rodent repair deficiency, complementation group 1 (includes overlapping antisense sequence) [Source:HGNC Symbol;Acc:3433]	-0.0165414	6.1316	0.0603667	0.805917	0.999601
ENSG00000012171	SEMA3B	3	50304990	50314977	sema domain, immunoglobulin domain (Ig), short basic domain, secreted, (semaphorin) 3B [Source:HGNC Symbol;Acc:10724]	-0.0831063	0.947801	0.253129	0.614881	0.999601
ENSG00000012174	MBTPS2	X	21857754	21903542	membrane-bound transcription factor peptidase, site 2 [Source:HGNC Symbol;Acc:15455]	0.0647021	5.50009	0.936655	0.333139	0.999601
ENSG00000012232	EXTL3	8	28457986	28613116	exostosin-like glycosyltransferase 3 [Source:HGNC Symbol;Acc:3518]	0.0111232	7.86983	0.0477485	0.827028	0.999601
ENSG00000012660	ELOVL5	6	53132196	53213947	ELOVL fatty acid elongase 5 [Source:HGNC Symbol;Acc:21308]	-0.0119094	7.75289	0.0471301	0.828135	0.999601
ENSG00000012822	CALCOCO1	12	54104903	54121529	calcium binding and coiled-coil domain 1 [Source:HGNC Symbol;Acc:29306]	-0.0809412	4.3996	1.18042	0.27727	0.999601
ENSG00000012963	UBR7	14	93673401	93695561	ubiquitin protein ligase E3 component n-recognin 7 (putative) [Source:HGNC Symbol;Acc:20344]	0.024812	6.46451	0.182504	0.669231	0.999601
ENSG00000012983	MAP4K5	14	50885219	51027844	mitogen-activated protein kinase kinase kinase kinase 5 [Source:HGNC Symbol;Acc:6867]	-0.0105934	6.621	0.0312612	0.859659	0.999601
ENSG00000013016	EHD3	2	31456880	31492313	EH-domain containing 3 [Source:HGNC Symbol;Acc:3244]	-0.0125972	3.41468	0.0226311	0.88042	0.999601
ENSG00000013275	PSMC4	19	40476912	40487348	proteasome (prosome, macropain) 26S subunit, ATPase, 4 [Source:HGNC Symbol;Acc:9551]	-0.00183329	6.65923	0.00114961	0.972952	0.999601
ENSG00000013288	MAN2B2	4	6576902	6625089	mannosidase, alpha, class 2B, member 2 [Source:HGNC Symbol;Acc:29623]	-0.0406407	4.4793	0.34962	0.554328	0.999601
ENSG00000013297	CLDN11	3	170136653	170578169	claudin 11 [Source:HGNC Symbol;Acc:8514]	0.569785	-1.83641	1.97088	0.160354	0.999601
ENSG00000013306	SLC25A39	17	42396993	42402238	solute carrier family 25, member 39 [Source:HGNC Symbol;Acc:24279]	-0.00725785	5.17512	0.0121916	0.91208	0.999601
ENSG00000013364	MVP	16	29831715	29859355	major vault protein [Source:HGNC Symbol;Acc:7531]	0.283981	0.424648	2.06395	0.150819	0.999601
ENSG00000013374	NUB1	7	151038785	151075535	negative regulator of ubiquitin-like proteins 1 [Source:HGNC Symbol;Acc:17623]	-0.0276988	5.51163	0.216184	0.641963	0.999601
ENSG00000013375	PGM3	6	83870869	83903655	phosphoglucomutase 3 [Source:HGNC Symbol;Acc:8907]	0.0299905	5.85348	0.247616	0.618759	0.999601
ENSG00000013392	RWDD2A	6	83903098	83908651	RWD domain containing 2A [Source:HGNC Symbol;Acc:21385]	0.0237518	2.81458	0.0532219	0.817549	0.999601
ENSG00000013441	CLK1	2	201717732	201729422	CDC-like kinase 1 [Source:HGNC Symbol;Acc:2068]	-0.0375493	6.20812	0.365584	0.545421	0.999601
ENSG00000013503	POLR3B	12	106751436	106903976	polymerase (RNA) III (DNA directed) polypeptide B [Source:HGNC Symbol;Acc:30348]	0.0188115	4.40831	0.0752728	0.783809	0.999601
ENSG00000013523	ANGEL1	14	77253588	77292589	angel homolog 1 (Drosophila) [Source:HGNC Symbol;Acc:19961]	0.0353376	4.64216	0.27335	0.601093	0.999601
ENSG00000013561	RNF14	5	141337893	141369856	ring finger protein 14 [Source:HGNC Symbol;Acc:10058]	0.0737397	5.53077	1.35992	0.243551	0.999601
ENSG00000013563	DNASE1L1	X	153629579	153640449	deoxyribonuclease I-like 1 [Source:HGNC Symbol;Acc:2957]	0.0824096	1.49044	0.390483	0.532045	0.999601
ENSG00000013573	DDX11	12	31226779	31257725	DEAD/H (Asp-Glu-Ala-Asp/His) box helicase 11 [Source:HGNC Symbol;Acc:2736]	-0.0250057	6.8958	0.20254	0.652679	0.999601
ENSG00000013583	HEBP1	12	13127798	13153207	heme binding protein 1 [Source:HGNC Symbol;Acc:17176]	0.0608142	4.37596	0.794052	0.372878	0.999601
ENSG00000013619	MAMLD1	X	149529689	149682448	mastermind-like domain containing 1 [Source:HGNC Symbol;Acc:2568]	-0.0525139	4.04593	0.40049	0.526836	0.999601
ENSG00000013810	TACC3	4	1723227	1746898	transforming, acidic coiled-coil containing protein 3 [Source:HGNC Symbol;Acc:11524]	0.0667667	7.40648	1.0345	0.309103	0.999601
ENSG00000014123	UFL1	6	96969471	97003152	UFM1-specific ligase 1 [Source:HGNC Symbol;Acc:23039]	0.0232358	5.51146	0.117318	0.731962	0.999601
ENSG00000014138	POLA2	11	65029233	65073060	polymerase (DNA directed), alpha 2, accessory subunit [Source:HGNC Symbol;Acc:30073]	-0.0326309	6.47479	0.343749	0.557673	0.999601
ENSG00000014164	ZC3H3	8	144519825	144623623	zinc finger CCCH-type containing 3 [Source:HGNC Symbol;Acc:28972]	-0.00730689	4.59562	0.00834267	0.927224	0.999601
ENSG00000014216	CAPN1	11	64948037	64979477	calpain 1, (mu/I) large subunit [Source:HGNC Symbol;Acc:1476]	0.0100977	6.0602	0.0298253	0.862887	0.999601
ENSG00000014641	MDH1	2	63815743	63834331	malate dehydrogenase 1, NAD (soluble) [Source:HGNC Symbol;Acc:6970]	0.0365133	6.98012	0.370496	0.542734	0.999601
ENSG00000014824	SLC30A9	4	41992489	42089551	solute carrier family 30 (zinc transporter), member 9 [Source:HGNC Symbol;Acc:1329]	0.0345135	6.70687	0.309255	0.578138	0.999601
ENSG00000014914	MTMR11	1	149900543	149908791	myotubularin related protein 11 [Source:HGNC Symbol;Acc:24307]	-0.0294374	2.57551	0.0859955	0.769331	0.999601
ENSG00000014919	COX15	10	101471601	101491857	cytochrome c oxidase assembly homolog 15 (yeast) [Source:HGNC Symbol;Acc:2263]	0.0736412	5.73455	1.49872	0.220869	0.999601
ENSG00000015133	CCDC88C	14	91737667	91884188	coiled-coil domain containing 88C [Source:HGNC Symbol;Acc:19967]	-0.0766461	6.32225	1.46785	0.225686	0.999601
ENSG00000015153	YAF2	12	42550906	42632151	YY1 associated factor 2 [Source:HGNC Symbol;Acc:17363]	-0.0170123	4.44015	0.0502115	0.822696	0.999601
ENSG00000015171	ZMYND11	10	180405	300577	zinc finger, MYND-type containing 11 [Source:HGNC Symbol;Acc:16966]	0.0289827	5.71857	0.258351	0.611255	0.999601
ENSG00000015285	WAS	X	48534985	48549818	Wiskott-Aldrich syndrome [Source:HGNC Symbol;Acc:12731]	0.350857	-0.994012	1.1284	0.288117	0.999601
ENSG00000015475	BID	22	18216906	18257536	BH3 interacting domain death agonist [Source:HGNC Symbol;Acc:1050]	0.036855	4.42497	0.272738	0.601501	0.999601
ENSG00000015479	MATR3	5	138609441	138667360	matrin 3 [Source:HGNC Symbol;Acc:6912]	-0.0229577	9.7799	0.229664	0.631773	0.999601
ENSG00000015532	XYLT2	17	48423453	48440499	xylosyltransferase II [Source:HGNC Symbol;Acc:15517]	-0.0596168	4.88723	0.754601	0.385023	0.999601
ENSG00000015568	RGPD5	2	110550335	110615272	RANBP2-like and GRIP domain containing 5 [Source:HGNC Symbol;Acc:32418]	0.107976	1.20747	0.577711	0.447211	0.999601
ENSG00000015592	STMN4	8	27092840	27115937	stathmin-like 4 [Source:HGNC Symbol;Acc:16078]	-0.240423	0.874231	1.922	0.165636	0.999601
ENSG00000015676	NUDCD3	7	44421969	44530479	NudC domain containing 3 [Source:HGNC Symbol;Acc:22208]	0.0621292	6.09276	1.25476	0.262645	0.999601
ENSG00000016391	CHDH	3	53850387	53880417	choline dehydrogenase [Source:HGNC Symbol;Acc:24288]	-0.10413	3.074	1.32752	0.249246	0.999601
ENSG00000016864	GLT8D1	3	52728505	52740048	glycosyltransferase 8 domain containing 1 [Source:HGNC Symbol;Acc:24870]	-0.0343604	5.81526	0.321459	0.570732	0.999601
ENSG00000017260	ATP2C1	3	130569439	130735556	ATPase, Ca++ transporting, type 2C, member 1 [Source:HGNC Symbol;Acc:13211]	0.0438502	6.73258	0.579852	0.44637	0.999601
ENSG00000017373	SRCIN1	17	36686251	36762183	SRC kinase signaling inhibitor 1 [Source:HGNC Symbol;Acc:29506]	-0.123473	3.49458	1.80442	0.179179	0.999601
ENSG00000017483	SLC38A5	X	48316920	48328644	solute carrier family 38, member 5 [Source:HGNC Symbol;Acc:18070]	-0.671232	-1.9555	2.20624	0.137453	0.999601
ENSG00000017621	MAGIX	X	49019061	49024822	MAGI family member, X-linked [Source:HGNC Symbol;Acc:30006]	-0.145064	-1.39924	0.157361	0.691598	0.999601
ENSG00000017797	RALBP1	18	9475007	9538114	ralA binding protein 1 [Source:HGNC Symbol;Acc:9841]	0.0229052	6.35205	0.158118	0.690895	0.999601
ENSG00000018189	RUFY3	4	71569921	71673032	RUN and FYVE domain containing 3 [Source:HGNC Symbol;Acc:30285]	0.0432408	7.12595	0.601353	0.438062	0.999601
ENSG00000018236	CNTN1	12	41086244	41466220	contactin 1 [Source:HGNC Symbol;Acc:2171]	-0.208687	-1.62674	0.255181	0.61345	0.999601
ENSG00000018408	WWTR1	3	149235022	149454501	WW domain containing transcription regulator 1 [Source:HGNC Symbol;Acc:24042]	0.0821246	6.61725	1.56208	0.211361	0.999601
ENSG00000018510	AGPS	2	178257372	178408564	alkylglycerone phosphate synthase [Source:HGNC Symbol;Acc:327]	0.0212265	6.41523	0.0967459	0.75577	0.999601
ENSG00000018610	CXorf56	X	118672112	118699397	chromosome X open reading frame 56 [Source:HGNC Symbol;Acc:26239]	0.0201146	4.29841	0.0661894	0.796968	0.999601
ENSG00000018625	ATP1A2	1	160085549	160113381	ATPase, Na+/K+ transporting, alpha 2 polypeptide [Source:HGNC Symbol;Acc:800]	0.0463005	3.04626	0.206749	0.649327	0.999601
ENSG00000018699	TTC27	2	32853099	33046118	tetratricopeptide repeat domain 27 [Source:HGNC Symbol;Acc:25986]	0.109916	4.55094	2.24666	0.133903	0.999601
ENSG00000018869	ZNF582	19	56887413	56904914	zinc finger protein 582 [Source:HGNC Symbol;Acc:26421]	-0.0501162	1.61396	0.150615	0.697949	0.999601
ENSG00000019102	VSIG2	11	124617368	124622134	V-set and immunoglobulin domain containing 2 [Source:HGNC Symbol;Acc:17149]	0.0165782	0.971942	0.00775566	0.929824	0.999601
ENSG00000019144	PHLDB1	11	118477155	118528741	pleckstrin homology-like domain, family B, member 1 [Source:HGNC Symbol;Acc:23697]	-0.0280666	7.52991	0.256773	0.612346	0.999601
ENSG00000019485	PRDM11	11	45115564	45247734	PR domain containing 11 [Source:HGNC Symbol;Acc:13996]	0.0965812	1.37512	0.498651	0.480094	0.999601
ENSG00000019549	SNAI2	8	49830249	49834299	snail family zinc finger 2 [Source:HGNC Symbol;Acc:11094]	0.0477034	4.8352	0.448838	0.502887	0.999601
ENSG00000019582	CD74	5	149781200	149792492	CD74 molecule, major histocompatibility complex, class II invariant chain [Source:HGNC Symbol;Acc:1697]	0.145917	1.24568	1.03518	0.308946	0.999601
ENSG00000019995	ZRANB1	10	126630692	126676758	zinc finger, RAN-binding domain containing 1 [Source:HGNC Symbol;Acc:18224]	-0.0176474	5.99678	0.0890333	0.76541	0.999601
ENSG00000020129	NCDN	1	36023074	36032875	neurochondrin [Source:HGNC Symbol;Acc:17597]	-0.01209	5.40891	0.0336865	0.854375	0.999601
ENSG00000020181	GPR124	8	37641709	37702414	G protein-coupled receptor 124 [Source:HGNC Symbol;Acc:17849]	-0.230678	1.78974	2.11234	0.146115	0.999601
ENSG00000020256	ZFP64	20	50668202	50820847	ZFP64 zinc finger protein [Source:HGNC Symbol;Acc:15940]	-0.0186219	5.11723	0.0782719	0.779653	0.999601
ENSG00000020426	MNAT1	14	61201460	61436671	menage a trois homolog 1, cyclin H assembly factor (Xenopus laevis) [Source:HGNC Symbol;Acc:7181]	0.0483036	4.23724	0.434002	0.510032	0.999601
ENSG00000020577	SAMD4A	14	55033815	55260033	sterile alpha motif domain containing 4A [Source:HGNC Symbol;Acc:23023]	0.00543733	6.0696	0.0085605	0.926283	0.999601
ENSG00000020922	MRE11A	11	94152895	94227074	MRE11 meiotic recombination 11 homolog A (S. cerevisiae) [Source:HGNC Symbol;Acc:7230]	-0.0227147	5.33524	0.11698	0.732334	0.999601
ENSG00000021300	PLEKHB1	11	73357223	73373864	pleckstrin homology domain containing, family B (evectins) member 1 [Source:HGNC Symbol;Acc:19079]	-0.0938599	1.43581	0.487134	0.485209	0.999601
ENSG00000021355	SERPINB1	6	2832566	2842240	serpin peptidase inhibitor, clade B (ovalbumin), member 1 [Source:HGNC Symbol;Acc:3311]	-0.262338	1.73954	4.22063	0.0399354	0.999601
ENSG00000021574	SPAST	2	32288680	32382706	spastin [Source:HGNC Symbol;Acc:11233]	0.0497543	5.55175	0.489854	0.483992	0.999601
ENSG00000021645	NRXN3	14	78708734	80330762	neurexin 3 [Source:HGNC Symbol;Acc:8010]	0.0575941	1.18671	0.15053	0.698029	0.999601
ENSG00000021762	OSBPL5	11	3108346	3187969	oxysterol binding protein-like 5 [Source:HGNC Symbol;Acc:16392]	0.0375975	5.11903	0.295665	0.586613	0.999601
ENSG00000021776	AQR	15	35147732	35262040	aquarius homolog (mouse) [Source:HGNC Symbol;Acc:29513]	0.00815707	6.62513	0.0212544	0.884088	0.999601
ENSG00000021826	CPS1	2	211342406	211543831	carbamoyl-phosphate synthase 1, mitochondrial [Source:HGNC Symbol;Acc:2323]	0.0679982	6.42226	1.36208	0.243177	0.999601
ENSG00000022267	FHL1	X	135229559	135293518	four and a half LIM domains 1 [Source:HGNC Symbol;Acc:3702]	0.10456	5.59701	2.99436	0.0835548	0.999601
ENSG00000022277	RTFDC1	20	55043647	55093943	replication termination factor 2 domain containing 1 [Source:HGNC Symbol;Acc:15890]	-0.0494248	5.7241	0.762281	0.382616	0.999601
ENSG00000022556	NLRP2	19	55464498	55512510	NLR family, pyrin domain containing 2 [Source:HGNC Symbol;Acc:22948]	0.00834355	5.4938	0.0187834	0.890989	0.999601
ENSG00000022567	SLC45A4	8	142217265	142318404	solute carrier family 45, member 4 [Source:HGNC Symbol;Acc:29196]	0.0393363	5.16673	0.373971	0.540848	0.999601
ENSG00000022840	RNF10	12	120971283	121015397	ring finger protein 10 [Source:HGNC Symbol;Acc:10055]	0.0327893	6.95976	0.360813	0.548055	0.999601
ENSG00000022976	ZNF839	14	102783714	102809044	zinc finger protein 839 [Source:HGNC Symbol;Acc:20345]	0.11508	4.24836	2.46759	0.116216	0.999601
ENSG00000023041	ZDHHC6	10	114190058	114206672	zinc finger, DHHC-type containing 6 [Source:HGNC Symbol;Acc:19160]	0.000523124	5.65122	6.33709e-05	0.993648	0.999601
ENSG00000023171	GRAMD1B	11	123396344	123498482	GRAM domain containing 1B [Source:HGNC Symbol;Acc:29214]	-0.101338	2.7809	1.07136	0.300638	0.999601
ENSG00000023191	RNH1	11	494512	507300	ribonuclease/angiogenin inhibitor 1 [Source:HGNC Symbol;Acc:10074]	0.00232972	6.3885	0.001296	0.971282	0.999601
ENSG00000023228	NDUFS1	2	206986149	207024327	NADH dehydrogenase (ubiquinone) Fe-S protein 1, 75kDa (NADH-coenzyme Q reductase) [Source:HGNC Symbol;Acc:7707]	-0.0252083	6.77613	0.191791	0.66143	0.999601
ENSG00000023287	RB1CC1	8	53535016	53658403	RB1-inducible coiled-coil 1 [Source:HGNC Symbol;Acc:15574]	0.0518341	6.35447	0.743579	0.388517	0.999601
ENSG00000023318	ERP44	9	102741461	102861322	endoplasmic reticulum protein 44 [Source:HGNC Symbol;Acc:18311]	0.00617319	5.94791	0.011371	0.915079	0.999601
ENSG00000023516	AKAP11	13	42846289	42897396	A kinase (PRKA) anchor protein 11 [Source:HGNC Symbol;Acc:369]	0.0321633	7.22163	0.272625	0.601576	0.999601
ENSG00000023572	GLRX2	1	193065598	193075244	glutaredoxin 2 [Source:HGNC Symbol;Acc:16065]	0.00235248	3.03965	0.000593008	0.980572	0.999601
ENSG00000023608	SNAPC1	14	62229075	62263146	small nuclear RNA activating complex, polypeptide 1, 43kDa [Source:HGNC Symbol;Acc:11134]	0.161462	3.20688	3.26942	0.0705825	0.999601
ENSG00000023697	DERA	12	16064106	16190220	deoxyribose-phosphate aldolase (putative) [Source:HGNC Symbol;Acc:24269]	-0.0166168	5.38974	0.0684406	0.793621	0.999601
ENSG00000023734	STRAP	12	16035325	16056412	serine/threonine kinase receptor associated protein [Source:HGNC Symbol;Acc:30796]	0.0538056	7.9405	1.05664	0.303983	0.999601
ENSG00000023839	ABCC2	10	101542489	101611949	ATP-binding cassette, sub-family C (CFTR/MRP), member 2 [Source:HGNC Symbol;Acc:53]	0.0300376	1.03449	0.0352089	0.851159	0.999601
ENSG00000023892	DEF6	6	35265595	35289548	differentially expressed in FDCP 6 homolog (mouse) [Source:HGNC Symbol;Acc:2760]	0.138659	0.099565	0.442574	0.505883	0.999601
ENSG00000023902	PLEKHO1	1	150121373	150136916	pleckstrin homology domain containing, family O member 1 [Source:HGNC Symbol;Acc:24310]	-0.0630339	6.07575	1.2369	0.266069	0.999601
ENSG00000024048	UBR2	6	42531800	42661242	ubiquitin protein ligase E3 component n-recognin 2 [Source:HGNC Symbol;Acc:21289]	0.00744274	5.77372	0.0148941	0.902866	0.999601
ENSG00000024422	EHD2	19	48216600	48246391	EH-domain containing 2 [Source:HGNC Symbol;Acc:3243]	0.00215722	1.48695	0.000151284	0.990186	0.999601
ENSG00000024526	DEPDC1	1	68939835	68962904	DEP domain containing 1 [Source:HGNC Symbol;Acc:22949]	0.137934	5.84883	4.93264	0.026354	0.999601
ENSG00000024862	CCDC28A	6	139094657	139114456	coiled-coil domain containing 28A [Source:HGNC Symbol;Acc:21098]	-0.108918	2.06905	0.835041	0.360819	0.999601
ENSG00000025039	RRAGD	6	90074355	90121989	Ras-related GTP binding D [Source:HGNC Symbol;Acc:19903]	-0.139579	4.24389	3.74131	0.0530828	0.999601
ENSG00000025156	HSF2	6	122720691	122754264	heat shock transcription factor 2 [Source:HGNC Symbol;Acc:5225]	-0.0260892	5.61486	0.176038	0.6748	0.999601
ENSG00000025293	PHF20	20	34359896	34538303	PHD finger protein 20 [Source:HGNC Symbol;Acc:16098]	0.0423104	6.29825	0.570287	0.450145	0.999601
ENSG00000025423	HSD17B6	12	57145945	57181574	hydroxysteroid (17-beta) dehydrogenase 6 [Source:HGNC Symbol;Acc:23316]	-0.137631	-0.548126	0.31256	0.576113	0.999601
ENSG00000025434	NR1H3	11	47269851	47290396	nuclear receptor subfamily 1, group H, member 3 [Source:HGNC Symbol;Acc:7966]	0.0455467	2.90377	0.125096	0.723572	0.999601
ENSG00000025708	TYMP	22	50964181	50968485	thymidine phosphorylase [Source:HGNC Symbol;Acc:3148]	-0.159008	0.324053	0.612268	0.433935	0.999601
ENSG00000025770	NCAPH2	22	50946645	50961901	non-SMC condensin II complex, subunit H2 [Source:HGNC Symbol;Acc:25071]	-0.0489342	6.43345	0.710225	0.399369	0.999601
ENSG00000025772	TOMM34	20	43570771	43589127	translocase of outer mitochondrial membrane 34 [Source:HGNC Symbol;Acc:15746]	-0.0359076	5.77032	0.402465	0.525819	0.999601
ENSG00000025796	SEC63	6	108188960	108279393	SEC63 homolog (S. cerevisiae) [Source:HGNC Symbol;Acc:21082]	0.00434479	7.25772	0.00651649	0.935661	0.999601
ENSG00000025800	KPNA6	1	32573639	32642169	karyopherin alpha 6 (importin alpha 7) [Source:HGNC Symbol;Acc:6399]	0.0330388	6.82143	0.281847	0.595493	0.999601
ENSG00000026025	VIM	10	17270258	17279592	vimentin [Source:HGNC Symbol;Acc:12692]	-0.0532618	11.4871	1.93415	0.164305	0.999601
ENSG00000026036	RTEL1-TNFRSF6B	20	62290653	62330037	RTEL1-TNFRSF6B readthrough (NMD candidate) [Source:HGNC Symbol;Acc:44095]	-0.149958	2.31859	1.84418	0.174462	0.999601
ENSG00000026103	FAS	10	90750414	90775542	Fas cell surface death receptor [Source:HGNC Symbol;Acc:11920]	-0.0234619	2.73232	0.0454168	0.831239	0.999601
ENSG00000026297	RNASET2	6	167342992	167370679	ribonuclease T2 [Source:HGNC Symbol;Acc:21686]	-0.0228787	2.64058	0.0466592	0.828982	0.999601
ENSG00000026508	CD44	11	35160417	35253949	CD44 molecule (Indian blood group) [Source:HGNC Symbol;Acc:1681]	0.0875243	4.47822	1.5468	0.213609	0.999601
ENSG00000026559	KCNG1	20	49620193	49639666	potassium voltage-gated channel, subfamily G, member 1 [Source:HGNC Symbol;Acc:6248]	0.275219	0.299837	1.78921	0.181023	0.999601
ENSG00000026652	AGPAT4	6	161551011	161695093	1-acylglycerol-3-phosphate O-acyltransferase 4 [Source:HGNC Symbol;Acc:20885]	-0.0100127	6.03348	0.0311355	0.859938	0.999601
ENSG00000026950	BTN3A1	6	26402465	26415444	butyrophilin, subfamily 3, member A1 [Source:HGNC Symbol;Acc:1138]	-0.0484007	3.33394	0.325433	0.568361	0.999601
ENSG00000027001	MIPEP	13	24304328	24463558	mitochondrial intermediate peptidase [Source:HGNC Symbol;Acc:7104]	-0.0328531	3.24491	0.149001	0.699492	0.999601
ENSG00000027697	IFNGR1	6	137518621	137540586	interferon gamma receptor 1 [Source:HGNC Symbol;Acc:5439]	-0.0485422	4.39188	0.487913	0.48486	0.999601
ENSG00000027847	B4GALT7	5	177027101	177037348	xylosylprotein beta 1,4-galactosyltransferase, polypeptide 7 [Source:HGNC Symbol;Acc:930]	-0.0287257	4.576	0.158207	0.690812	0.999601
ENSG00000028116	VRK2	2	58134786	58387055	vaccinia related kinase 2 [Source:HGNC Symbol;Acc:12719]	-0.0085025	-0.644702	0.000918203	0.975826	0.999601
ENSG00000028203	VEZT	12	95611522	95696566	vezatin, adherens junctions transmembrane protein [Source:HGNC Symbol;Acc:18258]	0.0201969	6.57626	0.114261	0.735345	0.999601
ENSG00000028277	POU2F2	19	42590263	42700737	POU class 2 homeobox 2 [Source:HGNC Symbol;Acc:9213]	0.0177387	2.16339	0.0246516	0.875238	0.999601
ENSG00000028310	BRD9	5	850406	892939	bromodomain containing 9 [Source:HGNC Symbol;Acc:25818]	0.0222849	6.60457	0.169892	0.680208	0.999601
ENSG00000028528	SNX1	15	64386322	64438289	sorting nexin 1 [Source:HGNC Symbol;Acc:11172]	0.00858124	6.96607	0.0256423	0.872777	0.999601
ENSG00000028839	TBPL1	6	134273308	134311570	TBP-like 1 [Source:HGNC Symbol;Acc:11589]	-0.0295344	4.7946	0.160226	0.688948	0.999601
ENSG00000029153	ARNTL2	12	27485787	27576241	aryl hydrocarbon receptor nuclear translocator-like 2 [Source:HGNC Symbol;Acc:18984]	-0.0383181	5.12529	0.257212	0.612042	0.999601
ENSG00000029363	BCLAF1	6	136578001	136610989	BCL2-associated transcription factor 1 [Source:HGNC Symbol;Acc:16863]	-0.0168273	8.65232	0.10899	0.741297	0.999601
ENSG00000029364	SLC39A9	14	69864732	69929105	solute carrier family 39, member 9 [Source:HGNC Symbol;Acc:20182]	0.0301354	6.36498	0.224338	0.635754	0.999601
ENSG00000029534	ANK1	8	41510739	41754280	ankyrin 1, erythrocytic [Source:HGNC Symbol;Acc:492]	0.191245	-0.870558	0.425962	0.513977	0.999601
ENSG00000029639	TFB1M	6	155578643	155635627	transcription factor B1, mitochondrial [Source:HGNC Symbol;Acc:17037]	0.0842451	3.44479	0.848955	0.356848	0.999601
ENSG00000029725	RABEP1	17	5185558	5289129	rabaptin, RAB GTPase binding effector protein 1 [Source:HGNC Symbol;Acc:17677]	0.0259681	7.06989	0.233561	0.628896	0.999601
ENSG00000029993	HMGB3	X	150148982	150159248	high mobility group box 3 [Source:HGNC Symbol;Acc:5004]	-0.05556	7.71465	1.0531	0.304794	0.999601
ENSG00000030066	NUP160	11	47799639	47870107	nucleoporin 160kDa [Source:HGNC Symbol;Acc:18017]	0.0283614	7.33898	0.234641	0.628104	0.999601
ENSG00000030110	BAK1	6	33540329	33548019	BCL2-antagonist/killer 1 [Source:HGNC Symbol;Acc:949]	-0.0139093	4.55485	0.0429237	0.835869	0.999601
ENSG00000030304	MUSK	9	113431051	113563859	muscle, skeletal, receptor tyrosine kinase [Source:HGNC Symbol;Acc:7525]	0.131298	-1.9342	0.091655	0.762084	0.999601
ENSG00000030419	IKZF2	2	213864429	214017151	IKAROS family zinc finger 2 (Helios) [Source:HGNC Symbol;Acc:13177]	-0.0157798	4.46195	0.0406123	0.840288	0.999601
ENSG00000030582	GRN	17	42422614	42430470	granulin [Source:HGNC Symbol;Acc:4601]	0.0170558	5.84946	0.0581101	0.809508	0.999601
ENSG00000031003	FAM13B	5	137273649	137387650	family with sequence similarity 13, member B [Source:HGNC Symbol;Acc:1335]	-0.0360405	5.57815	0.357208	0.550061	0.999601
ENSG00000031081	ARHGAP31	3	119013220	119139561	Rho GTPase activating protein 31 [Source:HGNC Symbol;Acc:29216]	0.046059	3.71515	0.346849	0.555902	0.999601
ENSG00000031691	CENPQ	6	49431091	49460820	centromere protein Q [Source:HGNC Symbol;Acc:21347]	-0.0114816	4.43076	0.020886	0.88509	0.999601
ENSG00000031698	SARS	1	109756540	109780791	seryl-tRNA synthetase [Source:HGNC Symbol;Acc:10537]	0.0304484	7.62446	0.3458	0.5565	0.999601
ENSG00000031823	RANBP3	19	5916150	5978153	RAN binding protein 3 [Source:HGNC Symbol;Acc:9850]	-0.0440862	6.72716	0.611195	0.434338	0.999601
ENSG00000032219	ARID4A	14	58765103	58840605	AT rich interactive domain 4A (RBP1-like) [Source:HGNC Symbol;Acc:9885]	-0.0428588	5.59337	0.533499	0.46514	0.999601
ENSG00000032389	TSSC1	2	3192696	3381653	tumor suppressing subtransferable candidate 1 [Source:HGNC Symbol;Acc:12383]	0.0611789	4.85495	0.72698	0.393864	0.999601
ENSG00000032444	PNPLA6	19	7598890	7626650	patatin-like phospholipase domain containing 6 [Source:HGNC Symbol;Acc:16268]	0.00994557	4.77172	0.0131031	0.908866	0.999601
ENSG00000032742	IFT88	13	21140585	21265503	intraflagellar transport 88 homolog (Chlamydomonas) [Source:HGNC Symbol;Acc:20606]	-0.0282511	4.47097	0.156533	0.692369	0.999601
ENSG00000033011	ALG1	16	5083703	5137380	ALG1, chitobiosyldiphosphodolichol beta-mannosyltransferase [Source:HGNC Symbol;Acc:18294]	-0.0734434	3.21712	0.710879	0.399152	0.999601
ENSG00000033030	ZCCHC8	12	122957417	122985518	zinc finger, CCHC domain containing 8 [Source:HGNC Symbol;Acc:25265]	-0.00319767	5.36456	0.00272061	0.958402	0.999601
ENSG00000033050	ABCF2	7	150904923	150924316	ATP-binding cassette, sub-family F (GCN20), member 2 [Source:HGNC Symbol;Acc:71]	0.0268752	6.32671	0.195239	0.658592	0.999601
ENSG00000033100	CHPF2	7	150929575	150935908	chondroitin polymerizing factor 2 [Source:HGNC Symbol;Acc:29270]	0.0295134	5.24641	0.23075	0.630968	0.999601
ENSG00000033122	LRRC7	1	70034081	70617628	leucine rich repeat containing 7 [Source:HGNC Symbol;Acc:18531]	0.017417	-0.089058	0.00512918	0.942906	0.999601
ENSG00000033170	FUT8	14	65877310	66210839	fucosyltransferase 8 (alpha (1,6) fucosyltransferase) [Source:HGNC Symbol;Acc:4019]	-0.0738483	3.88673	0.944238	0.33119	0.999601
ENSG00000033178	UBA6	4	68481479	68566897	ubiquitin-like modifier activating enzyme 6 [Source:HGNC Symbol;Acc:25581]	0.0280161	6.75099	0.178599	0.67258	0.999601
ENSG00000033327	GAB2	11	77926343	78129394	GRB2-associated binding protein 2 [Source:HGNC Symbol;Acc:14458]	-0.00396896	5.45627	0.00461135	0.94586	0.999601
ENSG00000033627	ATP6V0A1	17	40610862	40674629	ATPase, H+ transporting, lysosomal V0 subunit a1 [Source:HGNC Symbol;Acc:865]	0.0243613	5.51883	0.160146	0.689022	0.999601
ENSG00000033800	PIAS1	15	68346517	68483096	protein inhibitor of activated STAT, 1 [Source:HGNC Symbol;Acc:2752]	-0.0671439	5.6021	1.33323	0.248232	0.999601
ENSG00000033867	SLC4A7	3	27414214	27525911	solute carrier family 4, sodium bicarbonate cotransporter, member 7 [Source:HGNC Symbol;Acc:11033]	0.0731565	6.77189	1.01591	0.313491	0.999601
ENSG00000034053	APBA2	15	29129629	29410518	amyloid beta (A4) precursor protein-binding, family A, member 2 [Source:HGNC Symbol;Acc:579]	-0.0375159	6.61995	0.407818	0.523079	0.999601
ENSG00000034063	UHRF1	19	4903092	4962165	ubiquitin-like with PHD and ring finger domains 1 [Source:HGNC Symbol;Acc:12556]	-0.00174681	7.85693	0.00104254	0.974242	0.999601
ENSG00000034152	MAP2K3	17	21187984	21218552	mitogen-activated protein kinase kinase 3 [Source:HGNC Symbol;Acc:6843]	-0.0551094	3.52514	0.402364	0.525871	0.999601
ENSG00000034510	TMSB10	2	85132749	85133795	thymosin beta 10 [Source:HGNC Symbol;Acc:11879]	-0.0106473	9.17029	0.0484408	0.825799	0.999601
ENSG00000034533	ASTE1	3	130732719	130746493	asteroid homolog 1 (Drosophila) [Source:HGNC Symbol;Acc:25021]	0.137014	-0.912899	0.207631	0.648631	0.999601
ENSG00000034677	RNF19A	8	101269288	101348446	ring finger protein 19A, E3 ubiquitin protein ligase [Source:HGNC Symbol;Acc:13432]	0.0243006	4.4824	0.110797	0.739239	0.999601
ENSG00000034693	PEX3	6	143771944	143811147	peroxisomal biogenesis factor 3 [Source:HGNC Symbol;Acc:8858]	0.0810693	3.52264	0.805786	0.369369	0.999601
ENSG00000034713	GABARAPL2	16	75600249	75611779	GABA(A) receptor-associated protein-like 2 [Source:HGNC Symbol;Acc:13291]	0.0265564	5.89308	0.219647	0.639309	0.999601
ENSG00000035115	SH3YL1	2	217730	266398	SH3 domain containing, Ysc84-like 1 (S. cerevisiae) [Source:HGNC Symbol;Acc:29546]	0.0140928	4.9879	0.0507327	0.821793	0.999601
ENSG00000035141	FAM136A	2	70523107	70529222	family with sequence similarity 136, member A [Source:HGNC Symbol;Acc:25911]	-0.0107786	5.83715	0.0336384	0.854478	0.999601
ENSG00000035403	VCL	10	75757872	75879918	vinculin [Source:HGNC Symbol;Acc:12665]	-0.0341994	9.12533	0.489578	0.484116	0.999601
ENSG00000035499	DEPDC1B	5	59892739	59996017	DEP domain containing 1B [Source:HGNC Symbol;Acc:24902]	0.0661633	6.28115	1.16051	0.281359	0.999601
ENSG00000035664	DAPK2	15	64199235	64364232	death-associated protein kinase 2 [Source:HGNC Symbol;Acc:2675]	-0.0711643	1.07514	0.179481	0.67182	0.999601
ENSG00000035681	NSMAF	8	59496063	59572403	neutral sphingomyelinase (N-SMase) activation associated factor [Source:HGNC Symbol;Acc:8017]	-0.0797152	5.17317	1.44761	0.228912	0.999601
ENSG00000035687	ADSS	1	244571796	244615436	adenylosuccinate synthase [Source:HGNC Symbol;Acc:292]	0.0216035	5.63265	0.100476	0.751259	0.999601
ENSG00000035862	TIMP2	17	76849059	76921469	TIMP metallopeptidase inhibitor 2 [Source:HGNC Symbol;Acc:11821]	-0.0152175	7.2656	0.0780757	0.779922	0.999601
ENSG00000035928	RFC1	4	39289076	39367995	replication factor C (activator 1) 1, 145kDa [Source:HGNC Symbol;Acc:9969]	-0.0042755	7.2892	0.00612069	0.937641	0.999601
ENSG00000036054	TBC1D23	3	99979844	100044095	TBC1 domain family, member 23 [Source:HGNC Symbol;Acc:25622]	0.0845375	4.65383	1.24451	0.264603	0.999601
ENSG00000036257	CUL3	2	225334867	225450110	cullin 3 [Source:HGNC Symbol;Acc:2553]	0.0208062	7.13553	0.131504	0.716877	0.999601
ENSG00000036448	MYOM2	8	1993155	2113475	myomesin 2 [Source:HGNC Symbol;Acc:7614]	-0.0225235	0.499285	0.0163201	0.898347	0.999601
ENSG00000036530	CYP46A1	14	100150641	100193638	cytochrome P450, family 46, subfamily A, polypeptide 1 [Source:HGNC Symbol;Acc:2641]	0.00996143	3.49177	0.0146166	0.903771	0.999601
ENSG00000036549	ZZZ3	1	78028101	78149104	zinc finger, ZZ-type containing 3 [Source:HGNC Symbol;Acc:24523]	-0.00608105	5.97293	0.00833217	0.92727	0.999601
ENSG00000036672	USP2	11	119225925	119252436	ubiquitin specific peptidase 2 [Source:HGNC Symbol;Acc:12618]	0.351767	0.13854	2.15256	0.142333	0.999601
ENSG00000037042	TUBG2	17	40811323	40819024	tubulin, gamma 2 [Source:HGNC Symbol;Acc:12419]	-0.0519914	3.7565	0.299754	0.584037	0.999601
ENSG00000037241	RPL26L1	5	172385732	172396774	ribosomal protein L26-like 1 [Source:HGNC Symbol;Acc:17050]	-0.0576693	4.69993	0.759678	0.383429	0.999601
ENSG00000037280	FLT4	5	180028506	180076624	fms-related tyrosine kinase 4 [Source:HGNC Symbol;Acc:3767]	-0.0545094	4.51418	0.507648	0.476159	0.999601
ENSG00000037474	NSUN2	5	6599352	6633404	NOP2/Sun RNA methyltransferase family, member 2 [Source:HGNC Symbol;Acc:25994]	0.0273093	6.9533	0.252994	0.614975	0.999601
ENSG00000037637	FBXO42	1	16573334	16678949	F-box protein 42 [Source:HGNC Symbol;Acc:29249]	-0.0422142	5.35342	0.420911	0.516483	0.999601
ENSG00000037749	MFAP3	5	153418466	153600038	microfibrillar-associated protein 3 [Source:HGNC Symbol;Acc:7034]	0.0570271	6.01433	0.906623	0.341012	0.999601
ENSG00000037757	MRI1	19	13875346	13885096	methylthioribose-1-phosphate isomerase 1 [Source:HGNC Symbol;Acc:28469]	-0.161002	0.967432	1.02146	0.312172	0.999601
ENSG00000037897	METTL1	12	58162254	58166576	methyltransferase like 1 [Source:HGNC Symbol;Acc:7030]	0.0269887	3.79039	0.113788	0.735872	0.999601
ENSG00000038002	AGA	4	178351924	178363657	aspartylglucosaminidase [Source:HGNC Symbol;Acc:318]	0.04256	3.40828	0.242437	0.622451	0.999601
ENSG00000038210	PI4K2B	4	25162263	25280714	phosphatidylinositol 4-kinase type 2 beta [Source:HGNC Symbol;Acc:18215]	0.0558578	4.47781	0.640154	0.423655	0.999601
ENSG00000038219	BOD1L1	4	13570362	13629347	biorientation of chromosomes in cell division 1-like 1 [Source:HGNC Symbol;Acc:31792]	-0.00462687	6.90038	0.00706	0.933037	0.999601
ENSG00000038274	MAT2B	5	162930120	162946342	methionine adenosyltransferase II, beta [Source:HGNC Symbol;Acc:6905]	-0.01902	6.98825	0.109516	0.740695	0.999601
ENSG00000038358	EDC4	16	67906926	67918406	enhancer of mRNA decapping 4 [Source:HGNC Symbol;Acc:17157]	-0.0713684	6.83366	1.5213	0.217422	0.999601
ENSG00000038382	TRIO	5	14143811	14532235	trio Rho guanine nucleotide exchange factor [Source:HGNC Symbol;Acc:12303]	0.0717062	7.96911	2.0117	0.156091	0.999601
ENSG00000038427	VCAN	5	82767284	82878122	versican [Source:HGNC Symbol;Acc:2464]	-0.051979	9.25691	1.34919	0.245419	0.999601
ENSG00000038532	CLEC16A	16	11038345	11276046	C-type lectin domain family 16, member A [Source:HGNC Symbol;Acc:29013]	0.0343943	5.41136	0.292811	0.588425	0.999601
ENSG00000038945	MSR1	8	15965387	16424999	macrophage scavenger receptor 1 [Source:HGNC Symbol;Acc:7376]	-0.00916236	0.464597	0.00186963	0.965511	0.999601
ENSG00000039123	SKIV2L2	5	54603588	54721409	superkiller viralicidic activity 2-like 2 (S. cerevisiae) [Source:HGNC Symbol;Acc:18734]	-0.0217595	6.85999	0.143804	0.704528	0.999601
ENSG00000039139	DNAH5	5	13690440	13944652	dynein, axonemal, heavy chain 5 [Source:HGNC Symbol;Acc:2950]	-0.245386	0.845724	2.28973	0.130232	0.999601
ENSG00000039319	ZFYVE16	5	79703832	79775169	zinc finger, FYVE domain containing 16 [Source:HGNC Symbol;Acc:20756]	0.016147	6.69706	0.0711509	0.789668	0.999601
ENSG00000039523	FAM65A	16	67552321	67580691	family with sequence similarity 65, member A [Source:HGNC Symbol;Acc:25836]	-0.0204509	5.7972	0.11572	0.733724	0.999601
ENSG00000039560	RAI14	5	34656342	34832732	retinoic acid induced 14 [Source:HGNC Symbol;Acc:14873]	-0.0248272	8.17575	0.200598	0.654239	0.999601
ENSG00000039650	PNKP	19	50364461	50371166	polynucleotide kinase 3'-phosphatase [Source:HGNC Symbol;Acc:9154]	-0.00914851	5.15131	0.0157169	0.900233	0.999601
ENSG00000040199	PHLPP2	16	71671738	71758604	PH domain and leucine rich repeat protein phosphatase 2 [Source:HGNC Symbol;Acc:29149]	0.039586	5.55065	0.443813	0.505288	0.999601
ENSG00000040275	SPDL1	5	169010638	169031782	spindle apparatus coiled-coil protein 1 [Source:HGNC Symbol;Acc:26010]	0.0213152	6.29987	0.133211	0.715126	0.999601
ENSG00000040341	STAU2	8	74332604	74659943	staufen double-stranded RNA binding protein 2 [Source:HGNC Symbol;Acc:11371]	-0.024521	6.42834	0.150113	0.698428	0.999601
ENSG00000040487	PQLC2	1	19638820	19655794	PQ loop repeat containing 2 [Source:HGNC Symbol;Acc:26001]	0.0690765	4.44381	1.03443	0.309122	0.999601
ENSG00000040531	CTNS	17	3539762	3564836	cystinosin, lysosomal cystine transporter [Source:HGNC Symbol;Acc:2518]	-0.00465369	3.95763	0.00381431	0.950754	0.999601
ENSG00000040608	RTN4R	22	20228938	20270769	reticulon 4 receptor [Source:HGNC Symbol;Acc:18601]	-0.0633884	4.13818	0.480841	0.488042	0.999601
ENSG00000040633	PHF23	17	7138347	7143041	PHD finger protein 23 [Source:HGNC Symbol;Acc:28428]	-0.0364255	5.58553	0.395511	0.529417	0.999601
ENSG00000040731	CDH10	5	24487209	24645087	cadherin 10, type 2 (T2-cadherin) [Source:HGNC Symbol;Acc:1749]	-0.116625	3.44992	1.95001	0.162586	0.999601
ENSG00000040933	INPP4A	2	99061317	99207496	inositol polyphosphate-4-phosphatase, type I, 107kDa [Source:HGNC Symbol;Acc:6074]	0.000389301	5.98643	4.92639e-05	0.9944	0.999601
ENSG00000041357	PSMA4	15	78832747	78841604	proteasome (prosome, macropain) subunit, alpha type, 4 [Source:HGNC Symbol;Acc:9533]	0.0423465	7.54173	0.586971	0.443593	0.999601
ENSG00000041515	MYO16	13	109248500	109860355	myosin XVI [Source:HGNC Symbol;Acc:29822]	-0.124993	3.70445	2.30319	0.129108	0.999601
ENSG00000041802	LSG1	3	194361517	194393206	large subunit GTPase 1 homolog (S. cerevisiae) [Source:HGNC Symbol;Acc:25652]	-0.0257208	5.70001	0.19215	0.661133	0.999601
ENSG00000041880	PARP3	3	51976361	51982883	poly (ADP-ribose) polymerase family, member 3 [Source:HGNC Symbol;Acc:273]	-0.0436031	1.83879	0.134287	0.714028	0.999601
ENSG00000041982	TNC	9	117782806	117880536	tenascin C [Source:HGNC Symbol;Acc:5318]	0.00947391	5.96428	0.0224891	0.880793	0.999601
ENSG00000041988	THAP3	1	6684926	6695646	THAP domain containing, apoptosis associated protein 3 [Source:HGNC Symbol;Acc:20855]	-0.0347027	3.85507	0.185968	0.666294	0.999601
ENSG00000042062	FAM65C	20	49202645	49308065	family with sequence similarity 65, member C [Source:HGNC Symbol;Acc:16168]	-0.0545695	-0.139022	0.0597585	0.806878	0.999601
ENSG00000042088	TDP1	14	90421283	90511106	tyrosyl-DNA phosphodiesterase 1 [Source:HGNC Symbol;Acc:18884]	-0.0056415	5.60685	0.00925728	0.92335	0.999601
ENSG00000042317	SPATA7	14	88851268	88936694	spermatogenesis associated 7 [Source:HGNC Symbol;Acc:20423]	0.0180022	2.81218	0.0306981	0.860916	0.999601
ENSG00000042429	MED17	11	93517393	93547861	mediator complex subunit 17 [Source:HGNC Symbol;Acc:2375]	-0.0206851	5.91347	0.127901	0.720619	0.999601
ENSG00000042445	RETSAT	2	85569211	85581743	retinol saturase (all-trans-retinol 13,14-reductase) [Source:HGNC Symbol;Acc:25991]	0.0876522	4.63561	1.7665	0.183816	0.999601
ENSG00000042493	CAPG	2	85621871	85645555	capping protein (actin filament), gelsolin-like [Source:HGNC Symbol;Acc:1474]	0.437206	-1.71775	1.32655	0.249421	0.999601
ENSG00000042753	AP2S1	19	47341393	47354249	adaptor-related protein complex 2, sigma 1 subunit [Source:HGNC Symbol;Acc:565]	0.0467769	6.50689	0.70439	0.401312	0.999601
ENSG00000042781	USH2A	1	215796236	216596738	Usher syndrome 2A (autosomal recessive, mild) [Source:HGNC Symbol;Acc:12601]	-0.217665	1.29454	2.22929	0.135416	0.999601
ENSG00000043093	DCUN1D1	3	182655862	182703741	DCN1, defective in cullin neddylation 1, domain containing 1 [Source:HGNC Symbol;Acc:18184]	0.0695641	5.56926	1.03902	0.30805	0.999601
ENSG00000043143	PHF15	5	133860003	133918918	PHD finger protein 15 [Source:HGNC Symbol;Acc:22984]	-0.0964741	1.19897	0.464239	0.49565	0.999601
ENSG00000043355	ZIC2	13	100634026	100639018	Zic family member 2 [Source:HGNC Symbol;Acc:12873]	-0.0631144	6.5786	1.12094	0.289716	0.999601
ENSG00000043514	TRIT1	1	40306723	40349183	tRNA isopentenyltransferase 1 [Source:HGNC Symbol;Acc:20286]	0.000757047	5.21427	0.000155292	0.990057	0.999601
ENSG00000044090	CUL7	6	43005355	43021683	cullin 7 [Source:HGNC Symbol;Acc:21024]	0.000541457	6.28762	8.06489e-05	0.992835	0.999601
ENSG00000044115	CTNNA1	5	137946656	138270723	catenin (cadherin-associated protein), alpha 1, 102kDa [Source:HGNC Symbol;Acc:2509]	-0.0204416	9.08747	0.197769	0.656527	0.999601
ENSG00000044446	PHKA2	X	18910418	19002716	phosphorylase kinase, alpha 2 (liver) [Source:HGNC Symbol;Acc:8926]	-0.0218095	4.29946	0.0931824	0.76017	0.999601
ENSG00000044459	CNTLN	9	17134980	17503921	centlein, centrosomal protein [Source:HGNC Symbol;Acc:23432]	-0.0895158	5.05933	1.9017	0.167888	0.999601
ENSG00000044524	EPHA3	3	89156674	89531284	EPH receptor A3 [Source:HGNC Symbol;Acc:3387]	-0.138748	5.01745	4.7417	0.02944	0.999601
ENSG00000044574	HSPA5	9	127997132	128003609	heat shock 70kDa protein 5 (glucose-regulated protein, 78kDa) [Source:HGNC Symbol;Acc:5238]	0.0250823	9.52797	0.254459	0.613953	0.999601
ENSG00000046604	DSG2	18	29078006	29128971	desmoglein 2 [Source:HGNC Symbol;Acc:3049]	0.106341	0.783726	0.391096	0.531724	0.999601
ENSG00000046647	GEMIN8	X	14026398	14048012	gem (nuclear organelle) associated protein 8 [Source:HGNC Symbol;Acc:26044]	-0.00350964	3.29259	0.00160963	0.967997	0.999601
ENSG00000046651	OFD1	X	13752832	13787480	oral-facial-digital syndrome 1 [Source:HGNC Symbol;Acc:2567]	-0.0482851	4.91329	0.575417	0.448114	0.999601
ENSG00000046653	GPM6B	X	13789150	13956757	glycoprotein M6B [Source:HGNC Symbol;Acc:4461]	-0.0273467	8.28984	0.285626	0.593037	0.999601
ENSG00000046889	PREX2	8	68864353	69149265	phosphatidylinositol-3,4,5-trisphosphate-dependent Rac exchange factor 2 [Source:HGNC Symbol;Acc:22950]	-0.0351417	6.85697	0.402946	0.525572	0.999601
ENSG00000047056	WDR37	10	1095478	1178237	WD repeat domain 37 [Source:HGNC Symbol;Acc:31406]	0.0112913	4.92336	0.0314596	0.859219	0.999601
ENSG00000047188	YTHDC2	5	112849380	112930982	YTH domain containing 2 [Source:HGNC Symbol;Acc:24721]	0.0235044	6.47629	0.167999	0.681896	0.999601
ENSG00000047230	CTPS2	X	16606126	16731059	CTP synthase 2 [Source:HGNC Symbol;Acc:2520]	0.00930033	5.91436	0.0265841	0.870482	0.999601
ENSG00000047249	ATP6V1H	8	54628117	54756118	ATPase, H+ transporting, lysosomal 50/57kDa, V1 subunit H [Source:HGNC Symbol;Acc:18303]	0.0176176	4.9798	0.0767773	0.781713	0.999601
ENSG00000047315	POLR2B	4	57843888	57897334	polymerase (RNA) II (DNA directed) polypeptide B, 140kDa [Source:HGNC Symbol;Acc:9188]	0.0319479	7.73835	0.35413	0.551785	0.999601
ENSG00000047346	FAM214A	15	52873514	53002014	family with sequence similarity 214, member A [Source:HGNC Symbol;Acc:25609]	-0.0188981	4.2236	0.0698883	0.791499	0.999601
ENSG00000047365	ARAP2	4	35949843	36246131	ArfGAP with RhoGAP domain, ankyrin repeat and PH domain 2 [Source:HGNC Symbol;Acc:16924]	0.085259	1.55966	0.337075	0.561522	0.999601
ENSG00000047410	TPR	1	186282954	186344825	translocated promoter region, nuclear basket protein [Source:HGNC Symbol;Acc:12017]	-0.00986933	8.66439	0.0417847	0.838031	0.999601
ENSG00000047457	CP	3	148880197	148939842	ceruloplasmin (ferroxidase) [Source:HGNC Symbol;Acc:2295]	0.124379	2.92693	1.76683	0.183775	0.999601
ENSG00000047578	KIAA0556	16	27561454	27791690	KIAA0556 [Source:HGNC Symbol;Acc:29068]	0.0274373	4.56603	0.161992	0.687329	0.999601
ENSG00000047579	DTNBP1	6	15523032	15663289	dystrobrevin binding protein 1 [Source:HGNC Symbol;Acc:17328]	-0.00301331	3.24814	0.00118611	0.972526	0.999601
ENSG00000047617	ANO2	12	5641035	6055398	anoctamin 2 [Source:HGNC Symbol;Acc:1183]	-0.145768	1.15139	0.973664	0.323768	0.999601
ENSG00000047621	C12orf4	12	4596894	4647674	chromosome 12 open reading frame 4 [Source:HGNC Symbol;Acc:1184]	0.0346505	4.77044	0.207332	0.648867	0.999601
ENSG00000047634	SCML1	X	17755588	17773105	sex comb on midleg-like 1 (Drosophila) [Source:HGNC Symbol;Acc:10580]	0.0919461	5.1914	1.83523	0.175511	0.999601
ENSG00000047644	WWC3	X	9983602	10112518	WWC family member 3 [Source:HGNC Symbol;Acc:29237]	-0.0331053	6.45941	0.360108	0.548446	0.999601
ENSG00000047648	ARHGAP6	X	11136239	11683821	Rho GTPase activating protein 6 [Source:HGNC Symbol;Acc:676]	0.0376665	2.46998	0.133314	0.715021	0.999601
ENSG00000047662	FAM184B	4	17630929	17783135	family with sequence similarity 184, member B [Source:HGNC Symbol;Acc:29235]	-0.00615618	4.07155	0.00681678	0.934198	0.999601
ENSG00000047849	MAP4	3	47892182	48130769	microtubule-associated protein 4 [Source:HGNC Symbol;Acc:6862]	0.00925934	8.88231	0.0406121	0.840289	0.999601
ENSG00000047932	GOPC	6	117639374	117923691	golgi-associated PDZ and coiled-coil motif containing [Source:HGNC Symbol;Acc:17643]	0.0132563	4.71527	0.0328458	0.856184	0.999601
ENSG00000048028	USP28	11	113668596	113746292	ubiquitin specific peptidase 28 [Source:HGNC Symbol;Acc:12625]	-0.0140131	5.64642	0.0549857	0.814604	0.999601
ENSG00000048140	TSPAN17	5	176074388	176086058	tetraspanin 17 [Source:HGNC Symbol;Acc:13594]	-0.0741814	5.64998	1.5633	0.211183	0.999601
ENSG00000048162	NOP16	5	175810949	175815976	NOP16 nucleolar protein [Source:HGNC Symbol;Acc:26934]	0.052382	3.85563	0.442423	0.505955	0.999601
ENSG00000048342	CC2D2A	4	15471489	15603180	coiled-coil and C2 domain containing 2A [Source:HGNC Symbol;Acc:29253]	0.0625121	4.81014	0.907208	0.340856	0.999601
ENSG00000048392	RRM2B	8	103216730	103251346	ribonucleotide reductase M2 B (TP53 inducible) [Source:HGNC Symbol;Acc:17296]	0.105948	5.99479	2.54146	0.110892	0.999601
ENSG00000048405	ZNF800	7	126986844	127071978	zinc finger protein 800 [Source:HGNC Symbol;Acc:27267]	0.0279448	4.67782	0.17732	0.673687	0.999601
ENSG00000048471	SNX29	16	12070594	12668146	sorting nexin 29 [Source:HGNC Symbol;Acc:30542]	0.0368397	4.11839	0.23609	0.627045	0.999601
ENSG00000048540	LMO3	12	16701307	16763528	LIM domain only 3 (rhombotin-like 2) [Source:HGNC Symbol;Acc:6643]	-0.0662347	0.926603	0.174642	0.676018	0.999601
ENSG00000048544	MRPS10	6	42174539	42185603	mitochondrial ribosomal protein S10 [Source:HGNC Symbol;Acc:14502]	0.0974728	5.45824	2.45588	0.117085	0.999601
ENSG00000048545	GUCA1A	6	42123144	42147794	guanylate cyclase activator 1A (retina) [Source:HGNC Symbol;Acc:4678]	0.124587	0.982026	0.636967	0.424811	0.999601
ENSG00000048649	RSF1	11	77371041	77532063	remodeling and spacing factor 1 [Source:HGNC Symbol;Acc:18118]	-0.016145	7.2199	0.0918435	0.761846	0.999601
ENSG00000048707	VPS13D	1	12290124	12572099	vacuolar protein sorting 13 homolog D (S. cerevisiae) [Source:HGNC Symbol;Acc:23595]	0.0399561	6.07306	0.514019	0.473404	0.999601
ENSG00000048740	CELF2	10	11047259	11378666	CUGBP, Elav-like family member 2 [Source:HGNC Symbol;Acc:2550]	-0.0115663	6.95463	0.0420295	0.837563	0.999601
ENSG00000048828	FAM120A	9	96214004	96328397	family with sequence similarity 120A [Source:HGNC Symbol;Acc:13247]	0.00117151	6.72813	0.000464261	0.98281	0.999601
ENSG00000048991	R3HDM1	2	136289025	136482840	R3H domain containing 1 [Source:HGNC Symbol;Acc:9757]	-0.00883772	6.6048	0.0260216	0.871848	0.999601
ENSG00000049089	COL9A2	1	40766159	40783488	collagen, type IX, alpha 2 [Source:HGNC Symbol;Acc:2218]	-0.0238595	3.88077	0.082927	0.773369	0.999601
ENSG00000049167	ERCC8	5	60169658	60240900	excision repair cross-complementing rodent repair deficiency, complementation group 8 [Source:HGNC Symbol;Acc:3439]	0.0126742	3.83723	0.0235973	0.877914	0.999601
ENSG00000049192	ADAMTS6	5	64444563	64777747	ADAM metallopeptidase with thrombospondin type 1 motif, 6 [Source:HGNC Symbol;Acc:222]	0.0965653	1.11287	0.379097	0.538087	0.999601
ENSG00000049239	H6PD	1	9294834	9331396	hexose-6-phosphate dehydrogenase (glucose 1-dehydrogenase) [Source:HGNC Symbol;Acc:4795]	0.000299837	5.79981	2.64596e-05	0.995896	0.999601
ENSG00000049245	VAMP3	1	7831329	7841492	vesicle-associated membrane protein 3 [Source:HGNC Symbol;Acc:12644]	0.0441159	5.97299	0.612305	0.433921	0.999601
ENSG00000049246	PER3	1	7844380	7905237	period circadian clock 3 [Source:HGNC Symbol;Acc:8847]	0.0728631	2.83944	0.580171	0.446245	0.999601
ENSG00000049323	LTBP1	2	33172039	33624576	latent transforming growth factor beta binding protein 1 [Source:HGNC Symbol;Acc:6714]	-0.0518449	6.08688	0.84043	0.359274	0.999601
ENSG00000049449	RCN1	11	31833939	32127301	reticulocalbin 1, EF-hand calcium binding domain [Source:HGNC Symbol;Acc:9934]	-0.02907	7.86422	0.318316	0.572622	0.999601
ENSG00000049540	ELN	7	73442119	73484237	elastin [Source:HGNC Symbol;Acc:3327]	-0.066473	1.95683	0.318147	0.572723	0.999601
ENSG00000049541	RFC2	7	73645829	73668774	replication factor C (activator 1) 2, 40kDa [Source:HGNC Symbol;Acc:9970]	-0.0729306	6.16223	1.71527	0.190302	0.999601
ENSG00000049618	ARID1B	6	157099063	157531913	AT rich interactive domain 1B (SWI1-like) [Source:HGNC Symbol;Acc:18040]	-0.0448213	6.90521	0.652471	0.41923	0.999601
ENSG00000049656	CLPTM1L	5	1317859	1345214	CLPTM1-like [Source:HGNC Symbol;Acc:24308]	0.0514009	6.66882	0.908233	0.340584	0.999601
ENSG00000049759	NEDD4L	18	55711599	56068772	neural precursor cell expressed, developmentally down-regulated 4-like, E3 ubiquitin protein ligase [Source:HGNC Symbol;Acc:7728]	-0.00407157	5.65892	0.00440387	0.94709	0.999601
ENSG00000049768	FOXP3	X	49106897	49121288	forkhead box P3 [Source:HGNC Symbol;Acc:6106]	0.181023	-1.3534	0.305498	0.580456	0.999601
ENSG00000049769	PPP1R3F	X	49126306	49157929	protein phosphatase 1, regulatory subunit 3F [Source:HGNC Symbol;Acc:14944]	-0.0823933	2.68556	0.615134	0.432861	0.999601
ENSG00000049860	HEXB	5	73935848	74018472	hexosaminidase B (beta polypeptide) [Source:HGNC Symbol;Acc:4879]	0.0474087	5.09405	0.541606	0.461768	0.999601
ENSG00000049883	PTCD2	5	71616194	71656052	pentatricopeptide repeat domain 2 [Source:HGNC Symbol;Acc:25734]	0.0263791	3.24205	0.0690135	0.792779	0.999601
ENSG00000050030	KIAA2022	X	73952684	74145320	KIAA2022 [Source:HGNC Symbol;Acc:29433]	-0.0325621	-0.0333341	0.0239667	0.87697	0.999601
ENSG00000050130	JKAMP	14	59951161	59972128	JNK1/MAPK8-associated membrane protein [Source:HGNC Symbol;Acc:20184]	-0.00276017	5.79423	0.00217738	0.962782	0.999601
ENSG00000050165	DKK3	11	11984653	12031316	dickkopf WNT signaling pathway inhibitor 3 [Source:HGNC Symbol;Acc:2893]	-0.0510618	4.73003	0.564677	0.452382	0.999601
ENSG00000050344	NFE2L3	7	26191860	26226745	nuclear factor (erythroid-derived 2)-like 3 [Source:HGNC Symbol;Acc:7783]	-0.0583508	3.37103	0.444444	0.504985	0.999601
ENSG00000050393	MCUR1	6	13786789	13814800	mitochondrial calcium uniporter regulator 1 [Source:HGNC Symbol;Acc:21097]	0.0467578	4.944	0.506672	0.476583	0.999601
ENSG00000050405	LIMA1	12	50569571	50677329	LIM domain and actin binding 1 [Source:HGNC Symbol;Acc:24636]	-0.0179275	7.3297	0.092436	0.761103	0.999601
ENSG00000050426	LETMD1	12	51441745	51454207	LETM1 domain containing 1 [Source:HGNC Symbol;Acc:24241]	0.060687	3.87651	0.632455	0.426456	0.999601
ENSG00000050438	SLC4A8	12	51785101	51902980	solute carrier family 4, sodium bicarbonate cotransporter, member 8 [Source:HGNC Symbol;Acc:11034]	-0.00850721	5.40097	0.0188525	0.89079	0.999601
ENSG00000050555	LAMC3	9	133884469	133969860	laminin, gamma 3 [Source:HGNC Symbol;Acc:6494]	0.0218387	1.62499	0.0274493	0.86841	0.999601
ENSG00000050748	MAPK9	5	179660143	179719099	mitogen-activated protein kinase 9 [Source:HGNC Symbol;Acc:6886]	-0.0104137	6.05568	0.031861	0.858333	0.999601
ENSG00000050820	BCAR1	16	75262928	75301951	breast cancer anti-estrogen resistance 1 [Source:HGNC Symbol;Acc:971]	-0.0393182	8.05608	0.456494	0.499267	0.999601
ENSG00000051009	FAM160A2	11	6232565	6255941	family with sequence similarity 160, member A2 [Source:HGNC Symbol;Acc:25378]	0.0219726	4.42436	0.104285	0.746747	0.999601
ENSG00000051108	HERPUD1	16	56965960	56977798	homocysteine-inducible, endoplasmic reticulum stress-inducible, ubiquitin-like domain member 1 [Source:HGNC Symbol;Acc:13744]	0.039302	5.17975	0.376002	0.539751	0.999601
ENSG00000051128	HOMER3	19	19040010	19052070	homer homolog 3 (Drosophila) [Source:HGNC Symbol;Acc:17514]	-0.0982912	6.32571	1.8613	0.172474	0.999601
ENSG00000051180	RAD51	15	40986972	41024354	RAD51 recombinase [Source:HGNC Symbol;Acc:9817]	-0.00349909	5.13166	0.00313823	0.955326	0.999601
ENSG00000051341	POLQ	3	121150278	121264853	polymerase (DNA directed), theta [Source:HGNC Symbol;Acc:9186]	0.0710892	5.93379	1.49025	0.222178	0.999601
ENSG00000051382	PIK3CB	3	138372860	138553780	phosphatidylinositol-4,5-bisphosphate 3-kinase, catalytic subunit beta [Source:HGNC Symbol;Acc:8976]	0.0600623	4.71787	0.408791	0.522584	0.999601
ENSG00000051523	CYBA	16	88709691	88717560	cytochrome b-245, alpha polypeptide [Source:HGNC Symbol;Acc:2577]	-0.0186292	2.34769	0.0209097	0.885025	0.999601
ENSG00000051596	THOC3	5	175344876	175461683	THO complex 3 [Source:HGNC Symbol;Acc:19072]	-0.00168929	5.05735	0.000642004	0.979786	0.999601
ENSG00000051620	HEBP2	6	138724668	138743334	heme binding protein 2 [Source:HGNC Symbol;Acc:15716]	0.0436198	4.51244	0.393386	0.530525	0.999601
ENSG00000051825	MPHOSPH9	12	123636867	123728561	M-phase phosphoprotein 9 [Source:HGNC Symbol;Acc:7215]	0.0624141	5.99753	1.15988	0.28149	0.999601
ENSG00000052126	PLEKHA5	12	19282648	19529334	pleckstrin homology domain containing, family A member 5 [Source:HGNC Symbol;Acc:30036]	0.0270247	6.34048	0.223696	0.636238	0.999601
ENSG00000052723	SIKE1	1	115312100	115323306	suppressor of IKBKE 1 [Source:HGNC Symbol;Acc:26119]	0.0469959	6.08935	0.467352	0.494208	0.999601
ENSG00000052749	RRP12	10	99116115	99161127	ribosomal RNA processing 12 homolog (S. cerevisiae) [Source:HGNC Symbol;Acc:29100]	0.00684168	5.58773	0.0133773	0.907922	0.999601
ENSG00000052795	FNIP2	4	159690290	159829201	folliculin interacting protein 2 [Source:HGNC Symbol;Acc:29280]	0.0367272	5.7509	0.366269	0.545045	0.999601
ENSG00000052802	MSMO1	4	166248775	166264312	methylsterol monooxygenase 1 [Source:HGNC Symbol;Acc:10545]	0.0632375	7.79872	1.17789	0.277786	0.999601
ENSG00000052841	TTC17	11	43380482	43516483	tetratricopeptide repeat domain 17 [Source:HGNC Symbol;Acc:25596]	-0.0319896	6.50062	0.332546	0.564164	0.999601
ENSG00000053254	FOXN3	14	89591215	90085493	forkhead box N3 [Source:HGNC Symbol;Acc:1928]	-0.0353224	6.42333	0.364758	0.545876	0.999601
ENSG00000053371	AKR7A2	1	19630459	19638640	aldo-keto reductase family 7, member A2 (aflatoxin aldehyde reductase) [Source:HGNC Symbol;Acc:389]	-0.0546401	5.28496	0.651596	0.419542	0.999601
ENSG00000053372	MRTO4	1	19578033	19586622	mRNA turnover 4 homolog (S. cerevisiae) [Source:HGNC Symbol;Acc:18477]	0.0132953	6.25548	0.0550443	0.814507	0.999601
ENSG00000053438	NNAT	20	36149617	36152092	neuronatin [Source:HGNC Symbol;Acc:7860]	0.0174499	1.23086	0.0141875	0.905187	0.999601
ENSG00000053501	USE1	19	17326155	17330638	unconventional SNARE in the ER 1 homolog (S. cerevisiae) [Source:HGNC Symbol;Acc:30882]	0.158023	3.41256	3.27495	0.0703449	0.999601
ENSG00000053524	MCF2L2	3	182895831	183146566	MCF.2 cell line derived transforming sequence-like 2 [Source:HGNC Symbol;Acc:30319]	0.0994528	-1.11946	0.0940188	0.759129	0.999601
ENSG00000053702	NRIP2	12	2934514	2944710	nuclear receptor interacting protein 2 [Source:HGNC Symbol;Acc:23078]	0.178559	1.69183	1.18617	0.276104	0.999601
ENSG00000053770	AP5M1	14	57735627	57756797	adaptor-related protein complex 5, mu 1 subunit [Source:HGNC Symbol;Acc:20192]	0.0117322	5.29497	0.0376299	0.846188	0.999601
ENSG00000053900	ANAPC4	4	25378835	25420120	anaphase promoting complex subunit 4 [Source:HGNC Symbol;Acc:19990]	-0.0247565	5.1114	0.147179	0.701246	0.999601
ENSG00000054116	TRAPPC3	1	36602173	36615098	trafficking protein particle complex 3 [Source:HGNC Symbol;Acc:19942]	0.0481184	4.90274	0.524397	0.468972	0.999601
ENSG00000054118	THRAP3	1	36690017	36770958	thyroid hormone receptor associated protein 3 [Source:HGNC Symbol;Acc:22964]	0.00751116	8.13968	0.0228918	0.879739	0.999601
ENSG00000054148	PHPT1	9	139743176	139745488	phosphohistidine phosphatase 1 [Source:HGNC Symbol;Acc:30033]	-0.010756	6.26809	0.0203758	0.886493	0.999601
ENSG00000054267	ARID4B	1	235294949	235491534	AT rich interactive domain 4B (RBP1-like) [Source:HGNC Symbol;Acc:15550]	0.0440496	6.38695	0.60046	0.438402	0.999601
ENSG00000054277	OPN3	1	241753404	241840678	opsin 3 [Source:HGNC Symbol;Acc:14007]	0.0240908	3.01999	0.0723191	0.78799	0.999601
ENSG00000054282	SDCCAG8	1	243419320	243663394	serologically defined colon cancer antigen 8 [Source:HGNC Symbol;Acc:10671]	-0.040625	3.97986	0.262334	0.608521	0.999601
ENSG00000054356	PTPRN	2	220154345	220174370	protein tyrosine phosphatase, receptor type, N [Source:HGNC Symbol;Acc:9676]	0.495162	-0.677977	2.9569	0.0855119	0.999601
ENSG00000054392	HHAT	1	210501596	210849638	hedgehog acyltransferase [Source:HGNC Symbol;Acc:18270]	0.0318741	3.62819	0.155337	0.693487	0.999601
ENSG00000054523	KIF1B	1	10270863	10441661	kinesin family member 1B [Source:HGNC Symbol;Acc:16636]	0.0353273	9.05846	0.585998	0.443971	0.999601
ENSG00000054598	FOXC1	6	1610681	1614127	forkhead box C1 [Source:HGNC Symbol;Acc:3800]	-0.161271	1.74654	1.25563	0.26248	0.999601
ENSG00000054611	TBC1D22A	22	47158518	47571336	TBC1 domain family, member 22A [Source:HGNC Symbol;Acc:1309]	-0.00619373	3.96794	0.00678567	0.934348	0.999601
ENSG00000054654	SYNE2	14	64319683	64693165	spectrin repeat containing, nuclear envelope 2 [Source:HGNC Symbol;Acc:17084]	-0.0412194	8.47384	0.738485	0.390147	0.999601
ENSG00000054690	PLEKHH1	14	68000018	68056329	pleckstrin homology domain containing, family H (with MyTH4 domain) member 1 [Source:HGNC Symbol;Acc:17733]	-0.151129	3.53455	2.92374	0.0872856	0.999601
ENSG00000054793	ATP9A	20	50213053	50385173	ATPase, class II, type 9A [Source:HGNC Symbol;Acc:13540]	0.0235192	7.55427	0.20489	0.650802	0.999601
ENSG00000054938	CHRDL2	11	74407474	74442430	chordin-like 2 [Source:HGNC Symbol;Acc:24168]	-0.473981	-2.14927	0.389489	0.532568	0.999601
ENSG00000054965	FAM168A	11	73111532	73309234	family with sequence similarity 168, member A [Source:HGNC Symbol;Acc:28999]	-0.00695254	7.1459	0.0158691	0.899754	0.999601
ENSG00000054967	RELT	11	73087309	73108519	RELT tumor necrosis factor receptor [Source:HGNC Symbol;Acc:13764]	-0.0851328	4.0633	1.17075	0.279246	0.999601
ENSG00000054983	GALC	14	88304164	88460009	galactosylceramidase [Source:HGNC Symbol;Acc:4115]	0.197924	0.627758	1.19749	0.273824	0.999601
ENSG00000055044	NOP58	2	203130439	203168389	NOP58 ribonucleoprotein [Source:HGNC Symbol;Acc:29926]	-0.0552682	6.87183	1.03546	0.30888	0.999601
ENSG00000055070	SZRD1	1	16679070	16724640	SUZ RNA binding domain containing 1 [Source:HGNC Symbol;Acc:30232]	-0.079923	7.31142	1.92854	0.164918	0.999601
ENSG00000055118	KCNH2	7	150642049	150675403	potassium voltage-gated channel, subfamily H (eag-related), member 2 [Source:HGNC Symbol;Acc:6251]	-0.0572454	2.33687	0.221405	0.637971	0.999601
ENSG00000055130	CUL1	7	148395006	148498128	cullin 1 [Source:HGNC Symbol;Acc:2551]	-0.0183377	6.64195	0.106292	0.744406	0.999601
ENSG00000055147	FAM114A2	5	153369688	153418496	family with sequence similarity 114, member A2 [Source:HGNC Symbol;Acc:1333]	-0.000282748	4.84126	1.57143e-05	0.996837	0.999601
ENSG00000055163	CYFIP2	5	156693089	156822606	cytoplasmic FMR1 interacting protein 2 [Source:HGNC Symbol;Acc:13760]	0.0447263	7.96793	0.742954	0.388716	0.999601
ENSG00000055208	TAB2	6	149539777	149732749	TGF-beta activated kinase 1/MAP3K7 binding protein 2 [Source:HGNC Symbol;Acc:17075]	-0.030074	6.78618	0.274271	0.600481	0.999601
ENSG00000055211	GINM1	6	149887430	149912884	glycoprotein integral membrane 1 [Source:HGNC Symbol;Acc:21074]	0.00922443	4.81733	0.0157334	0.900181	0.999601
ENSG00000055332	EIF2AK2	2	37326353	37384208	eukaryotic translation initiation factor 2-alpha kinase 2 [Source:HGNC Symbol;Acc:9437]	-0.0385972	6.78041	0.487545	0.485025	0.999601
ENSG00000055483	USP36	17	76783463	76837523	ubiquitin specific peptidase 36 [Source:HGNC Symbol;Acc:20062]	-0.00860333	5.18615	0.0175789	0.894521	0.999601
ENSG00000055609	KMT2C	7	151832010	152133090	lysine (K)-specific methyltransferase 2C [Source:HGNC Symbol;Acc:13726]	-0.000711601	7.00481	0.000174769	0.989452	0.999601
ENSG00000055917	PUM2	2	20448452	20551995	pumilio homolog 2 (Drosophila) [Source:HGNC Symbol;Acc:14958]	-0.0043037	7.58049	0.00589107	0.93882	0.999601
ENSG00000055950	MRPL43	10	102729215	102747272	mitochondrial ribosomal protein L43 [Source:HGNC Symbol;Acc:14517]	0.00935944	4.90011	0.0186894	0.891261	0.999601
ENSG00000056050	C4orf27	4	170650616	170679104	chromosome 4 open reading frame 27 [Source:HGNC Symbol;Acc:26051]	0.0400178	5.17803	0.338061	0.560951	0.999601
ENSG00000056097	ZFR	5	32354456	32444867	zinc finger RNA binding protein [Source:HGNC Symbol;Acc:17277]	0.000138908	7.89339	6.36811e-06	0.997987	0.999601
ENSG00000056277	ZNF280C	X	129336685	129402873	zinc finger protein 280C [Source:HGNC Symbol;Acc:25955]	0.0250573	4.78421	0.135016	0.713287	0.999601
ENSG00000056487	PHF21B	22	45277042	45405880	PHD finger protein 21B [Source:HGNC Symbol;Acc:25161]	-0.0683143	5.0124	0.772621	0.379407	0.999601
ENSG00000056558	TRAF1	9	123664671	123691451	TNF receptor-associated factor 1 [Source:HGNC Symbol;Acc:12031]	-0.126647	-1.31027	0.13804	0.710237	0.999601
ENSG00000056586	RC3H2	9	125606835	125667620	ring finger and CCCH-type domains 2 [Source:HGNC Symbol;Acc:21461]	0.0334923	6.90871	0.316392	0.573784	0.999601
ENSG00000056661	PCGF2	17	36890150	36906070	polycomb group ring finger 2 [Source:HGNC Symbol;Acc:12929]	-0.0530707	5.12851	0.75017	0.386423	0.999601
ENSG00000056736	IL17RB	3	53880607	53899827	interleukin 17 receptor B [Source:HGNC Symbol;Acc:18015]	-0.110508	3.67767	1.89245	0.168926	0.999601
ENSG00000056998	GYG2	X	2746829	2800859	glycogenin 2 [Source:HGNC Symbol;Acc:4700]	-0.0268685	6.74878	0.235655	0.627362	0.999601
ENSG00000057019	DCBLD2	3	98514785	98620533	discoidin, CUB and LCCL domain containing 2 [Source:HGNC Symbol;Acc:24627]	0.0344933	7.55038	0.368275	0.543946	0.999601
ENSG00000057252	SOAT1	1	179262925	179327815	sterol O-acyltransferase 1 [Source:HGNC Symbol;Acc:11177]	0.103018	5.8334	2.59573	0.107152	0.999601
ENSG00000057294	PKP2	12	32943679	33049774	plakophilin 2 [Source:HGNC Symbol;Acc:9024]	-0.152677	1.96983	1.38057	0.240003	0.999601
ENSG00000057608	GDI2	10	5807186	5884095	GDP dissociation inhibitor 2 [Source:HGNC Symbol;Acc:4227]	-0.00674164	8.85556	0.0189547	0.890497	0.999601
ENSG00000057657	PRDM1	6	106534195	106557814	PR domain containing 1, with ZNF domain [Source:HGNC Symbol;Acc:9346]	-0.0449048	0.235674	0.049271	0.824337	0.999601
ENSG00000057663	ATG5	6	106632351	106773666	autophagy related 5 [Source:HGNC Symbol;Acc:589]	0.0153244	4.81047	0.0406071	0.840298	0.999601
ENSG00000057704	TMCC3	12	94960900	95044338	transmembrane and coiled-coil domain family 3 [Source:HGNC Symbol;Acc:29199]	0.204397	-1.77735	0.262373	0.608494	0.999601
ENSG00000057757	PITHD1	1	24104895	24114722	PITH (C-terminal proteasome-interacting domain of thioredoxin-like) domain containing 1 [Source:HGNC Symbol;Acc:25022]	0.0141845	5.2244	0.048122	0.826364	0.999601
ENSG00000057935	MTA3	2	42721709	42984087	metastasis associated 1 family, member 3 [Source:HGNC Symbol;Acc:23784]	-0.00726947	5.79651	0.016319	0.89835	0.999601
ENSG00000058056	USP13	3	179370543	179507189	ubiquitin specific peptidase 13 (isopeptidase T-3) [Source:HGNC Symbol;Acc:12611]	-0.01007	6.14292	0.0304647	0.86144	0.999601
ENSG00000058063	ATP11B	3	182511288	182639423	ATPase, class VI, type 11B [Source:HGNC Symbol;Acc:13553]	0.0372471	6.06122	0.418331	0.517771	0.999601
ENSG00000058085	LAMC2	1	183155373	183214035	laminin, gamma 2 [Source:HGNC Symbol;Acc:6493]	-0.230987	0.703739	1.4443	0.229445	0.999601
ENSG00000058091	CDK14	7	90095738	90839905	cyclin-dependent kinase 14 [Source:HGNC Symbol;Acc:8883]	0.00656772	6.30386	0.0127617	0.910056	0.999601
ENSG00000058262	SEC61A1	3	127770484	127790526	Sec61 alpha 1 subunit (S. cerevisiae) [Source:HGNC Symbol;Acc:18276]	0.00534586	8.09887	0.0113537	0.915143	0.999601
ENSG00000058272	PPP1R12A	12	80167343	80329240	protein phosphatase 1, regulatory subunit 12A [Source:HGNC Symbol;Acc:7618]	-0.0335662	7.12387	0.35335	0.552223	0.999601
ENSG00000058453	CROCC	1	17066768	17299474	ciliary rootlet coiled-coil, rootletin [Source:HGNC Symbol;Acc:21299]	0.0252043	5.68429	0.105822	0.744952	0.999601
ENSG00000058600	POLR3E	16	22308730	22346424	polymerase (RNA) III (DNA directed) polypeptide E (80kD) [Source:HGNC Symbol;Acc:30347]	0.0302439	5.57244	0.231763	0.63022	0.999601
ENSG00000058668	ATP2B4	1	203595689	203713209	ATPase, Ca++ transporting, plasma membrane 4 [Source:HGNC Symbol;Acc:817]	-0.00236777	5.47794	0.00145313	0.969592	0.999601
ENSG00000058673	ZC3H11A	1	203764782	203823252	zinc finger CCCH-type containing 11A [Source:HGNC Symbol;Acc:29093]	-0.00140283	7.69604	0.000629732	0.97998	0.999601
ENSG00000058729	RIOK2	5	96496571	96518964	RIO kinase 2 [Source:HGNC Symbol;Acc:18999]	0.0104018	4.74406	0.0165415	0.897663	0.999601
ENSG00000058799	YIPF1	1	54317392	54356407	Yip1 domain family, member 1 [Source:HGNC Symbol;Acc:25231]	0.0693111	4.66709	1.11727	0.290508	0.999601
ENSG00000058804	NDC1	1	54231133	54304533	NDC1 transmembrane nucleoporin [Source:HGNC Symbol;Acc:25525]	0.0725044	6.7555	1.31531	0.251436	0.999601
ENSG00000059145	UNKL	16	1413206	1464752	unkempt homolog (Drosophila)-like [Source:HGNC Symbol;Acc:14184]	0.130068	4.93144	4.14743	0.0416977	0.999601
ENSG00000059377	TBXAS1	7	139476850	139720125	thromboxane A synthase 1 (platelet) [Source:HGNC Symbol;Acc:11609]	-0.0627144	1.65001	0.200655	0.654193	0.999601
ENSG00000059378	PARP12	7	139723544	139763521	poly (ADP-ribose) polymerase family, member 12 [Source:HGNC Symbol;Acc:21919]	0.354976	0.217022	3.03304	0.081585	0.999601
ENSG00000059573	ALDH18A1	10	97365696	97416463	aldehyde dehydrogenase 18 family, member A1 [Source:HGNC Symbol;Acc:9722]	0.0342594	7.22082	0.398278	0.52798	0.999601
ENSG00000059588	TARBP1	1	234527059	234614849	TAR (HIV-1) RNA binding protein 1 [Source:HGNC Symbol;Acc:11568]	0.0948729	5.4636	2.00599	0.156679	0.999601
ENSG00000059691	PET112	4	152591656	152682175	PET112 homolog (yeast) [Source:HGNC Symbol;Acc:8849]	0.0597578	4.45718	0.768083	0.380811	0.999601
ENSG00000059728	MXD1	2	70124820	70170077	MAX dimerization protein 1 [Source:HGNC Symbol;Acc:6761]	0.0341484	3.10387	0.14062	0.707666	0.999601
ENSG00000059758	CDK17	12	96672039	96794338	cyclin-dependent kinase 17 [Source:HGNC Symbol;Acc:8750]	0.111385	6.05512	2.41813	0.119938	0.999601
ENSG00000059769	DNAJC25	9	114393632	114432508	DnaJ (Hsp40) homolog, subfamily C , member 25 [Source:HGNC Symbol;Acc:34187]	0.0512129	3.4264	0.37131	0.542291	0.999601
ENSG00000059804	SLC2A3	12	8071826	8088871	solute carrier family 2 (facilitated glucose transporter), member 3 [Source:HGNC Symbol;Acc:11007]	0.0854661	7.96653	2.19962	0.138045	0.999601
ENSG00000059915	PSD	10	104162376	104181296	pleckstrin and Sec7 domain containing [Source:HGNC Symbol;Acc:9507]	-0.0856859	4.34761	1.14997	0.283555	0.999601
ENSG00000060069	CTDP1	18	77439801	77514510	CTD (carboxy-terminal domain, RNA polymerase II, polypeptide A) phosphatase, subunit 1 [Source:HGNC Symbol;Acc:2498]	0.00605315	4.9045	0.00754559	0.930779	0.999601
ENSG00000060138	YBX3	12	10851683	10875911	Y box binding protein 3 [Source:HGNC Symbol;Acc:2428]	0.0755015	6.42228	1.82952	0.176184	0.999601
ENSG00000060237	WNK1	12	861759	1020618	WNK lysine deficient protein kinase 1 [Source:HGNC Symbol;Acc:14540]	0.0137527	8.90399	0.0877185	0.767098	0.999601
ENSG00000060339	CCAR1	10	70480769	70552134	cell division cycle and apoptosis regulator 1 [Source:HGNC Symbol;Acc:24236]	-0.00648103	7.7873	0.0154935	0.900941	0.999601
ENSG00000060491	OGFR	20	61436187	61445352	opioid growth factor receptor [Source:HGNC Symbol;Acc:15768]	-0.0649847	4.97838	0.765182	0.381712	0.999601
ENSG00000060642	PIGV	1	27113963	27124889	phosphatidylinositol glycan anchor biosynthesis, class V [Source:HGNC Symbol;Acc:26031]	0.168802	3.06084	2.98808	0.0838795	0.999601
ENSG00000060656	PTPRU	1	29563028	29653325	protein tyrosine phosphatase, receptor type, U [Source:HGNC Symbol;Acc:9683]	0.147377	3.62038	2.62642	0.105098	0.999601
ENSG00000060688	SNRNP40	1	31732417	31769662	small nuclear ribonucleoprotein 40kDa (U5) [Source:HGNC Symbol;Acc:30857]	-0.0403301	6.49507	0.509099	0.475529	0.999601
ENSG00000060709	RIMBP2	12	130880682	131200826	RIMS binding protein 2 [Source:HGNC Symbol;Acc:30339]	-0.092998	-1.32185	0.0772026	0.781125	0.999601
ENSG00000060718	COL11A1	1	103342023	103574052	collagen, type XI, alpha 1 [Source:HGNC Symbol;Acc:2186]	-0.033182	7.80509	0.399802	0.527191	0.999601
ENSG00000060749	QSER1	11	32914724	33014862	glutamine and serine rich 1 [Source:HGNC Symbol;Acc:26154]	0.0437807	7.45806	0.607321	0.435798	0.999601
ENSG00000060762	MPC1	6	166778407	166796486	mitochondrial pyruvate carrier 1 [Source:HGNC Symbol;Acc:21606]	0.0416753	4.14235	0.289315	0.59066	0.999601
ENSG00000060971	ACAA1	3	38144620	38178733	acetyl-CoA acyltransferase 1 [Source:HGNC Symbol;Acc:82]	0.088741	4.05897	1.43529	0.230902	0.999601
ENSG00000060982	BCAT1	12	24964295	25102393	branched chain amino-acid transaminase 1, cytosolic [Source:HGNC Symbol;Acc:976]	0.0446449	9.45404	0.595254	0.440394	0.999601
ENSG00000061273	HDAC7	12	48176505	48226915	histone deacetylase 7 [Source:HGNC Symbol;Acc:14067]	-0.00740957	7.48713	0.0149537	0.902673	0.999601
ENSG00000061337	LZTS1	8	20103676	20161474	leucine zipper, putative tumor suppressor 1 [Source:HGNC Symbol;Acc:13861]	-0.0369279	6.76326	0.445309	0.504571	0.999601
ENSG00000061656	SPAG4	20	34203814	34208971	sperm associated antigen 4 [Source:HGNC Symbol;Acc:11214]	0.0619413	-0.254292	0.0650483	0.798688	0.999601
ENSG00000061676	NCKAP1	2	183789605	183903586	NCK-associated protein 1 [Source:HGNC Symbol;Acc:7666]	0.0463005	8.26397	0.654459	0.418523	0.999601
ENSG00000061794	MRPS35	12	27863706	27909228	mitochondrial ribosomal protein S35 [Source:HGNC Symbol;Acc:16635]	-0.0104849	5.56563	0.0313353	0.859495	0.999601
ENSG00000061918	GUCY1B3	4	156680144	156728743	guanylate cyclase 1, soluble, beta 3 [Source:HGNC Symbol;Acc:4687]	0.0597105	3.01303	0.315304	0.574443	0.999601
ENSG00000061936	SFSWAP	12	132195626	132284282	splicing factor, suppressor of white-apricot homolog (Drosophila) [Source:HGNC Symbol;Acc:10790]	-0.0319097	6.15032	0.301254	0.583097	0.999601
ENSG00000061938	TNK2	3	195590235	195638816	tyrosine kinase, non-receptor, 2 [Source:HGNC Symbol;Acc:19297]	-0.0283919	5.5867	0.140829	0.707458	0.999601
ENSG00000061987	MON2	12	62860597	62991363	MON2 homolog (S. cerevisiae) [Source:HGNC Symbol;Acc:29177]	0.0475421	6.26689	0.625801	0.4289	0.999601
ENSG00000062038	CDH3	16	68670092	68756519	cadherin 3, type 1, P-cadherin (placental) [Source:HGNC Symbol;Acc:1762]	-0.0867808	1.27558	0.31827	0.572649	0.999601
ENSG00000062194	GPBP1	5	56469775	56560506	GC-rich promoter binding protein 1 [Source:HGNC Symbol;Acc:29520]	0.0128373	7.11086	0.0536436	0.81684	0.999601
ENSG00000062370	ZNF112	19	44830708	44871377	zinc finger protein 112 [Source:HGNC Symbol;Acc:12892]	-0.0192333	4.4901	0.0738392	0.785827	0.999601
ENSG00000062485	CS	12	56665483	56694176	citrate synthase [Source:HGNC Symbol;Acc:2422]	-0.0111426	8.03826	0.0494383	0.824043	0.999601
ENSG00000062582	MRPS24	7	43906157	43909492	mitochondrial ribosomal protein S24 [Source:HGNC Symbol;Acc:14510]	-0.0322009	5.17337	0.276071	0.599288	0.999601
ENSG00000062598	ELMO2	20	44994688	45061704	engulfment and cell motility 2 [Source:HGNC Symbol;Acc:17233]	0.00563878	6.36956	0.0102655	0.919298	0.999601
ENSG00000062650	WAPAL	10	88195013	88281572	wings apart-like homolog (Drosophila) [Source:HGNC Symbol;Acc:23293]	0.00559254	6.90758	0.00873767	0.925526	0.999601
ENSG00000062716	VMP1	17	57784553	57919616	vacuole membrane protein 1 [Source:HGNC Symbol;Acc:29559]	0.0154157	6.16428	0.0611481	0.80469	0.999601
ENSG00000062725	APPBP2	17	58520520	58603580	amyloid beta precursor protein (cytoplasmic tail) binding protein 2 [Source:HGNC Symbol;Acc:622]	0.0609954	6.46406	1.02784	0.310667	0.999601
ENSG00000062822	POLD1	19	50887461	50921273	polymerase (DNA directed), delta 1, catalytic subunit [Source:HGNC Symbol;Acc:9175]	-0.0593636	6.64885	0.805415	0.369479	0.999601
ENSG00000063015	SEZ6	17	27281919	27333458	seizure related 6 homolog (mouse) [Source:HGNC Symbol;Acc:15955]	-0.143736	3.78416	3.07856	0.079331	0.999601
ENSG00000063046	EIF4B	12	53399942	53435993	eukaryotic translation initiation factor 4B [Source:HGNC Symbol;Acc:3285]	-0.0218934	8.23849	0.193789	0.659782	0.999601
ENSG00000063127	SLC6A16	19	49792895	49828482	solute carrier family 6, member 16 [Source:HGNC Symbol;Acc:13622]	0.0360378	4.30151	0.263811	0.607514	0.999601
ENSG00000063169	GLTSCR1	19	48111453	48206533	glioma tumor suppressor candidate region gene 1 [Source:HGNC Symbol;Acc:4332]	-0.0172609	4.76929	0.052351	0.819022	0.999601
ENSG00000063176	SPHK2	19	49122548	49133974	sphingosine kinase 2 [Source:HGNC Symbol;Acc:18859]	0.00522529	4.27665	0.00439201	0.947161	0.999601
ENSG00000063177	RPL18	19	49118585	49122793	ribosomal protein L18 [Source:HGNC Symbol;Acc:10310]	-0.069765	8.56847	1.56086	0.211539	0.999601
ENSG00000063180	CA11	19	49141199	49149569	carbonic anhydrase XI [Source:HGNC Symbol;Acc:1370]	-0.139907	2.52673	1.15642	0.282209	0.999601
ENSG00000063241	ISOC2	19	55964352	55973710	isochorismatase domain containing 2 [Source:HGNC Symbol;Acc:26278]	-0.100332	4.50199	1.4426	0.229718	0.999601
ENSG00000063244	U2AF2	19	56165512	56186081	U2 small nuclear RNA auxiliary factor 2 [Source:HGNC Symbol;Acc:23156]	-0.0676208	8.2263	1.42248	0.232995	0.999601
ENSG00000063245	EPN1	19	56186592	56221224	epsin 1 [Source:HGNC Symbol;Acc:21604]	-0.0601993	6.88309	0.667624	0.413881	0.999601
ENSG00000063322	MED29	19	39881943	39891277	mediator complex subunit 29 [Source:HGNC Symbol;Acc:23074]	-0.0197884	5.73973	0.116915	0.732405	0.999601
ENSG00000063438	AHRR	5	304291	438406	aryl-hydrocarbon receptor repressor [Source:HGNC Symbol;Acc:346]	-0.059767	3.3616	0.422567	0.515659	0.999601
ENSG00000063587	ZNF275	X	152599613	152618384	zinc finger protein 275 [Source:HGNC Symbol;Acc:13069]	0.0308802	5.6091	0.28131	0.595844	0.999601
ENSG00000063601	MTMR1	X	149861435	149933576	myotubularin related protein 1 [Source:HGNC Symbol;Acc:7449]	0.00190175	5.16655	0.000897136	0.976105	0.999601
ENSG00000063660	GPC1	2	241375088	241407493	glypican 1 [Source:HGNC Symbol;Acc:4449]	0.057398	7.08667	0.698855	0.403169	0.999601
ENSG00000063761	ADCK1	14	78266426	78401355	aarF domain containing kinase 1 [Source:HGNC Symbol;Acc:19038]	-0.0152925	2.51141	0.0193572	0.889347	0.999601
ENSG00000063854	HAGH	16	1845621	1877195	hydroxyacylglutathione hydrolase [Source:HGNC Symbol;Acc:4805]	-0.0208181	4.65905	0.0870634	0.767944	0.999601
ENSG00000063978	RNF4	4	2463947	2627047	ring finger protein 4 [Source:HGNC Symbol;Acc:10067]	-0.0253258	6.91285	0.209175	0.647415	0.999601
ENSG00000064012	CASP8	2	202098166	202152434	caspase 8, apoptosis-related cysteine peptidase [Source:HGNC Symbol;Acc:1509]	0.106714	3.27321	1.56626	0.210752	0.999601
ENSG00000064042	LIMCH1	4	41361624	41702061	LIM and calponin homology domains 1 [Source:HGNC Symbol;Acc:29191]	0.0632879	7.52475	0.889615	0.345582	0.999601
ENSG00000064102	ASUN	12	27058114	27091259	asunder spermatogenesis regulator [Source:HGNC Symbol;Acc:20174]	-0.032242	5.23464	0.243628	0.621598	0.999601
ENSG00000064115	TM7SF3	12	27126128	27167367	transmembrane 7 superfamily member 3 [Source:HGNC Symbol;Acc:23049]	0.0556715	6.40256	0.898051	0.343305	0.999601
ENSG00000064199	SPA17	11	124543694	124567414	sperm autoantigenic protein 17 [Source:HGNC Symbol;Acc:11210]	0.0694392	3.796	0.723862	0.39488	0.999601
ENSG00000064225	ST3GAL6	3	98451080	98540045	ST3 beta-galactoside alpha-2,3-sialyltransferase 6 [Source:HGNC Symbol;Acc:18080]	-0.25932	1.32429	3.42948	0.0640422	0.999601
ENSG00000064270	ATP2C2	16	84402133	84497793	ATPase, Ca++ transporting, type 2C, member 2 [Source:HGNC Symbol;Acc:29103]	-0.0610289	-0.83866	0.0477784	0.826975	0.999601
ENSG00000064300	NGFR	17	47572655	47592379	nerve growth factor receptor [Source:HGNC Symbol;Acc:7809]	-0.0431056	-1.27174	0.0169939	0.896281	0.999601
ENSG00000064309	CDON	11	125825691	125933230	cell adhesion associated, oncogene regulated [Source:HGNC Symbol;Acc:17104]	-0.08279	4.71547	1.46069	0.22682	0.999601
ENSG00000064313	TAF2	8	120743015	120845103	TAF2 RNA polymerase II, TATA box binding protein (TBP)-associated factor, 150kDa [Source:HGNC Symbol;Acc:11536]	0.0436806	6.07604	0.586832	0.443647	0.999601
ENSG00000064393	HIPK2	7	139246316	139477577	homeodomain interacting protein kinase 2 [Source:HGNC Symbol;Acc:14402]	0.0306148	8.40231	0.388582	0.533046	0.999601
ENSG00000064419	TNPO3	7	128594948	128695198	transportin 3 [Source:HGNC Symbol;Acc:17103]	-0.00162226	6.91239	0.000846693	0.976786	0.999601
ENSG00000064490	RFXANK	19	19303008	19312678	regulatory factor X-associated ankyrin-containing protein [Source:HGNC Symbol;Acc:9987]	-0.0601159	4.69119	0.648512	0.420645	0.999601
ENSG00000064545	TMEM161A	19	19229978	19249322	transmembrane protein 161A [Source:HGNC Symbol;Acc:26020]	0.0565888	4.57007	0.548979	0.458735	0.999601
ENSG00000064547	LPAR2	19	19734477	19739739	lysophosphatidic acid receptor 2 [Source:HGNC Symbol;Acc:3168]	-0.0362705	3.57516	0.157685	0.691297	0.999601
ENSG00000064601	CTSA	20	44518783	44527459	cathepsin A [Source:HGNC Symbol;Acc:9251]	-0.052088	4.70245	0.601484	0.438012	0.999601
ENSG00000064607	SUGP2	19	19101697	19144832	SURP and G patch domain containing 2 [Source:HGNC Symbol;Acc:18641]	0.0202797	7.77951	0.157134	0.691809	0.999601
ENSG00000064651	SLC12A2	5	127419458	127525380	solute carrier family 12 (sodium/potassium/chloride transporters), member 2 [Source:HGNC Symbol;Acc:10911]	0.05971	6.32635	0.767668	0.380939	0.999601
ENSG00000064652	SNX24	5	122179134	122365049	sorting nexin 24 [Source:HGNC Symbol;Acc:21533]	-0.106053	4.41856	2.38277	0.12268	0.999601
ENSG00000064666	CNN2	19	1026298	1039068	calponin 2 [Source:HGNC Symbol;Acc:2156]	-0.0762643	9.02075	2.50058	0.113804	0.999601
ENSG00000064687	ABCA7	19	1040102	1065571	ATP-binding cassette, sub-family A (ABC1), member 7 [Source:HGNC Symbol;Acc:37]	-0.227697	2.55821	4.31406	0.0377987	0.999601
ENSG00000064692	SNCAIP	5	121647049	121799914	synuclein, alpha interacting protein [Source:HGNC Symbol;Acc:11139]	-0.185475	1.45929	1.43022	0.231728	0.999601
ENSG00000064703	DDX20	1	112297867	112310638	DEAD (Asp-Glu-Ala-Asp) box polypeptide 20 [Source:HGNC Symbol;Acc:2743]	-0.0607197	5.54549	0.887538	0.346145	0.999601
ENSG00000064726	BTBD1	15	83685174	83736106	BTB (POZ) domain containing 1 [Source:HGNC Symbol;Acc:1120]	0.0475742	6.33595	0.552505	0.457296	0.999601
ENSG00000064763	FAR2	12	29302036	29493913	fatty acyl CoA reductase 2 [Source:HGNC Symbol;Acc:25531]	0.0940341	0.769763	0.254693	0.61379	0.999601
ENSG00000064787	BCAS1	20	52553316	52687304	breast carcinoma amplified sequence 1 [Source:HGNC Symbol;Acc:974]	0.227885	-1.48553	0.376998	0.539214	0.999601
ENSG00000064932	SBNO2	19	1107636	1174282	strawberry notch homolog 2 (Drosophila) [Source:HGNC Symbol;Acc:29158]	-0.0152941	4.89958	0.054835	0.814854	0.999601
ENSG00000064933	PMS1	2	190649107	190742355	PMS1 postmeiotic segregation increased 1 (S. cerevisiae) [Source:HGNC Symbol;Acc:9121]	0.0421105	5.50118	0.404534	0.524757	0.999601
ENSG00000064961	HMG20B	19	3572775	3579086	high mobility group 20B [Source:HGNC Symbol;Acc:5002]	-0.0758434	5.5542	1.07324	0.300215	0.999601
ENSG00000064989	CALCRL	2	188207856	188313187	calcitonin receptor-like [Source:HGNC Symbol;Acc:16709]	0.139841	4.48465	2.74096	0.0978058	0.999601
ENSG00000064995	TAF11	6	34845555	34855866	TAF11 RNA polymerase II, TATA box binding protein (TBP)-associated factor, 28kDa [Source:HGNC Symbol;Acc:11544]	0.055163	4.96573	0.70121	0.402378	0.999601
ENSG00000064999	ANKS1A	6	34857042	35059179	ankyrin repeat and sterile alpha motif domain containing 1A [Source:HGNC Symbol;Acc:20961]	-0.0219997	6.03387	0.144413	0.703933	0.999601
ENSG00000065000	AP3D1	19	2100988	2164464	adaptor-related protein complex 3, delta 1 subunit [Source:HGNC Symbol;Acc:568]	-0.0124695	7.82246	0.0470215	0.82833	0.999601
ENSG00000065029	ZNF76	6	35226686	35263762	zinc finger protein 76 [Source:HGNC Symbol;Acc:13149]	-0.0969496	5.26171	1.84611	0.174236	0.999601
ENSG00000065054	SLC9A3R2	16	2075357	2089027	solute carrier family 9, subfamily A (NHE3, cation proton antiporter 3), member 3 regulator 2 [Source:HGNC Symbol;Acc:11076]	0.0316979	3.10384	0.0999268	0.751918	0.999601
ENSG00000065057	NTHL1	16	2089816	2097867	nth endonuclease III-like 1 (E. coli) [Source:HGNC Symbol;Acc:8028]	-0.0198938	3.78034	0.0622445	0.802983	0.999601
ENSG00000065060	UHRF1BP1	6	34759857	34850915	UHRF1 binding protein 1 [Source:HGNC Symbol;Acc:21216]	0.0159708	6.04468	0.0747775	0.784504	0.999601
ENSG00000065135	GNAI3	1	110091233	110136975	guanine nucleotide binding protein (G protein), alpha inhibiting activity polypeptide 3 [Source:HGNC Symbol;Acc:4387]	0.0675685	7.56968	1.31918	0.25074	0.999601
ENSG00000065150	IPO5	13	98605912	98676551	importin 5 [Source:HGNC Symbol;Acc:6402]	-0.0142088	9.29375	0.0749422	0.784272	0.999601
ENSG00000065154	OAT	10	126085872	126107545	ornithine aminotransferase [Source:HGNC Symbol;Acc:8091]	0.111666	5.68808	3.74944	0.0528252	0.999601
ENSG00000065183	WDR3	1	118472343	118503049	WD repeat domain 3 [Source:HGNC Symbol;Acc:12755]	0.0554634	5.98627	0.81451	0.36679	0.999601
ENSG00000065243	PKN2	1	89149905	89301938	protein kinase N2 [Source:HGNC Symbol;Acc:9406]	0.0438557	6.96943	0.547794	0.459221	0.999601
ENSG00000065268	WDR18	19	983174	994569	WD repeat domain 18 [Source:HGNC Symbol;Acc:17956]	-0.0163169	5.82322	0.057984	0.809711	0.999601
ENSG00000065308	TRAM2	6	52362200	52441713	translocation associated membrane protein 2 [Source:HGNC Symbol;Acc:16855]	0.0365745	6.68317	0.377017	0.539204	0.999601
ENSG00000065320	NTN1	17	8924859	9147317	netrin 1 [Source:HGNC Symbol;Acc:8029]	-0.0770539	5.49625	1.36259	0.243089	0.999601
ENSG00000065328	MCM10	10	13203554	13253104	minichromosome maintenance complex component 10 [Source:HGNC Symbol;Acc:18043]	0.0518905	7.14439	0.90236	0.34215	0.999601
ENSG00000065357	DGKA	12	56321103	56347811	diacylglycerol kinase, alpha 80kDa [Source:HGNC Symbol;Acc:2849]	-0.0655183	3.50052	0.576712	0.447604	0.999601
ENSG00000065361	ERBB3	12	56473641	56497289	v-erb-b2 avian erythroblastic leukemia viral oncogene homolog 3 [Source:HGNC Symbol;Acc:3431]	-0.437568	-1.53323	1.46505	0.226128	0.999601
ENSG00000065413	ANKRD44	2	197831741	198175897	ankyrin repeat domain 44 [Source:HGNC Symbol;Acc:25259]	-0.143211	1.48052	1.12737	0.288336	0.999601
ENSG00000065427	KARS	16	75661622	75682541	lysyl-tRNA synthetase [Source:HGNC Symbol;Acc:6215]	-0.0112156	7.48386	0.0436294	0.834545	0.999601
ENSG00000065457	ADAT1	16	75630879	75657198	adenosine deaminase, tRNA-specific 1 [Source:HGNC Symbol;Acc:228]	0.0179278	4.92649	0.0720486	0.788377	0.999601
ENSG00000065485	PDIA5	3	122785909	122944074	protein disulfide isomerase family A, member 5 [Source:HGNC Symbol;Acc:24811]	-0.0665522	4.34468	0.905621	0.341279	0.999601
ENSG00000065491	TBC1D22B	6	37225548	37300746	TBC1 domain family, member 22B [Source:HGNC Symbol;Acc:21602]	0.0364376	4.11005	0.242771	0.622212	0.999601
ENSG00000065518	NDUFB4	3	120315156	120321347	NADH dehydrogenase (ubiquinone) 1 beta subcomplex, 4, 15kDa [Source:HGNC Symbol;Acc:7699]	0.00728494	5.98252	0.0168502	0.896718	0.999601
ENSG00000065526	SPEN	1	16174359	16266955	spen homolog, transcriptional regulator (Drosophila) [Source:HGNC Symbol;Acc:17575]	-0.0497403	7.83642	0.873321	0.350037	0.999601
ENSG00000065534	MYLK	3	123328896	123603178	myosin light chain kinase [Source:HGNC Symbol;Acc:7590]	-0.105752	4.91826	2.52191	0.112275	0.999601
ENSG00000065548	ZC3H15	2	187350883	187374090	zinc finger CCCH-type containing 15 [Source:HGNC Symbol;Acc:29528]	-0.00283558	6.72576	0.00256704	0.959592	0.999601
ENSG00000065559	MAP2K4	17	11924141	12047147	mitogen-activated protein kinase kinase 4 [Source:HGNC Symbol;Acc:6844]	-0.000979507	6.04983	0.00030446	0.986079	0.999601
ENSG00000065600	TMEM206	1	212537273	212588243	transmembrane protein 206 [Source:HGNC Symbol;Acc:25593]	0.0477069	4.87615	0.489174	0.484296	0.999601
ENSG00000065609	SNAP91	6	84262599	84419410	synaptosomal-associated protein, 91kDa [Source:HGNC Symbol;Acc:14986]	-0.287248	-1.70846	0.529603	0.466774	0.999601
ENSG00000065613	SLK	10	105726959	105788991	STE20-like kinase [Source:HGNC Symbol;Acc:11088]	0.0518715	7.28793	0.831865	0.361734	0.999601
ENSG00000065615	CYB5R4	6	84569362	84673238	cytochrome b5 reductase 4 [Source:HGNC Symbol;Acc:20147]	0.0411994	3.84923	0.224357	0.63574	0.999601
ENSG00000065618	COL17A1	10	105791044	105845760	collagen, type XVII, alpha 1 [Source:HGNC Symbol;Acc:2194]	-0.0989697	2.16919	0.659689	0.41667	0.999601
ENSG00000065621	GSTO2	10	106028631	106059616	glutathione S-transferase omega 2 [Source:HGNC Symbol;Acc:23064]	0.0260383	-1.18769	0.00653332	0.935578	0.999601
ENSG00000065665	SEC61A2	10	12171636	12211960	Sec61 alpha 2 subunit (S. cerevisiae) [Source:HGNC Symbol;Acc:17702]	0.0541544	5.49442	0.826533	0.363277	0.999601
ENSG00000065675	PRKCQ	10	6469105	6622263	protein kinase C, theta [Source:HGNC Symbol;Acc:9410]	-0.112176	-1.27658	0.0982263	0.753969	0.999601
ENSG00000065717	TLE2	19	2997636	3047633	transducin-like enhancer of split 2 (E(sp1) homolog, Drosophila) [Source:HGNC Symbol;Acc:11838]	0.21985	-1.78101	0.256472	0.612554	0.999601
ENSG00000065802	ASB1	2	239335383	239360891	ankyrin repeat and SOCS box containing 1 [Source:HGNC Symbol;Acc:16011]	0.0272488	6.69311	0.242253	0.622583	0.999601
ENSG00000065809	FAM107B	10	14560556	14816896	family with sequence similarity 107, member B [Source:HGNC Symbol;Acc:23726]	-0.00934969	6.15587	0.0251062	0.874103	0.999601
ENSG00000065833	ME1	6	83920108	84140797	malic enzyme 1, NADP(+)-dependent, cytosolic [Source:HGNC Symbol;Acc:6983]	0.290729	0.590129	2.3387	0.126195	0.999601
ENSG00000065882	TBC1D1	4	37892708	38140796	TBC1 (tre-2/USP6, BUB2, cdc16) domain family, member 1 [Source:HGNC Symbol;Acc:11578]	0.0192703	6.18683	0.118709	0.730439	0.999601
ENSG00000065883	CDK13	7	39989636	40136733	cyclin-dependent kinase 13 [Source:HGNC Symbol;Acc:1733]	-0.0372655	6.52603	0.438787	0.507708	0.999601
ENSG00000065911	MTHFD2	2	74425689	74444692	methylenetetrahydrofolate dehydrogenase (NADP+ dependent) 2, methenyltetrahydrofolate cyclohydrolase [Source:HGNC Symbol;Acc:7434]	0.0121248	7.00174	0.0298036	0.862937	0.999601
ENSG00000065923	SLC9A7	X	46464753	46618490	solute carrier family 9, subfamily A (NHE7, cation proton antiporter 7), member 7 [Source:HGNC Symbol;Acc:17123]	0.187473	0.806735	1.11041	0.291993	0.999601
ENSG00000065970	FOXJ2	12	8185299	8208099	forkhead box J2 [Source:HGNC Symbol;Acc:24818]	0.0209621	4.92417	0.109382	0.740849	0.999601
ENSG00000065978	YBX1	1	43148098	43168020	Y box binding protein 1 [Source:HGNC Symbol;Acc:8014]	-0.02988	10.1937	0.560071	0.454231	0.999601
ENSG00000065989	PDE4A	19	10527449	10580305	phosphodiesterase 4A, cAMP-specific [Source:HGNC Symbol;Acc:8780]	0.100953	2.45473	0.565818	0.451926	0.999601
ENSG00000066027	PPP2R5A	1	212458879	212535200	protein phosphatase 2, regulatory subunit B', alpha [Source:HGNC Symbol;Acc:9309]	-0.117384	3.70705	2.04747	0.15246	0.999601
ENSG00000066032	CTNNA2	2	79412357	80875905	catenin (cadherin-associated protein), alpha 2 [Source:HGNC Symbol;Acc:2510]	-0.0690514	0.751785	0.172349	0.678032	0.999601
ENSG00000066044	ELAVL1	19	8023463	8070543	ELAV (embryonic lethal, abnormal vision, Drosophila)-like 1 (Hu antigen R) [Source:HGNC Symbol;Acc:3312]	0.0476966	7.88935	0.827716	0.362934	0.999601
ENSG00000066056	TIE1	1	43766664	43788779	tyrosine kinase with immunoglobulin-like and EGF-like domains 1 [Source:HGNC Symbol;Acc:11809]	0.14665	4.10964	3.49415	0.061586	0.999601
ENSG00000066084	DIP2B	12	50898768	51142450	DIP2 disco-interacting protein 2 homolog B (Drosophila) [Source:HGNC Symbol;Acc:29284]	0.0918955	6.88603	2.61835	0.105634	0.999601
ENSG00000066117	SMARCD1	12	50478755	50494495	SWI/SNF related, matrix associated, actin dependent regulator of chromatin, subfamily d, member 1 [Source:HGNC Symbol;Acc:11106]	-0.0184338	8.02981	0.133077	0.715262	0.999601
ENSG00000066135	KDM4A	1	44115829	44171186	lysine (K)-specific demethylase 4A [Source:HGNC Symbol;Acc:22978]	0.0404188	6.18956	0.492245	0.482927	0.999601
ENSG00000066136	NFYC	1	41157320	41237275	nuclear transcription factor Y, gamma [Source:HGNC Symbol;Acc:7806]	-0.0277885	6.03816	0.218355	0.640296	0.999601
ENSG00000066230	SLC9A3	5	473425	524447	solute carrier family 9, subfamily A (NHE3, cation proton antiporter 3), member 3 [Source:HGNC Symbol;Acc:11073]	-0.193832	3.11612	3.29699	0.0694068	0.999601
ENSG00000066248	NGEF	2	233743396	233877982	neuronal guanine nucleotide exchange factor [Source:HGNC Symbol;Acc:7807]	0.430838	0.00981537	3.97886	0.0460748	0.999601
ENSG00000066322	ELOVL1	1	43829068	43833696	ELOVL fatty acid elongase 1 [Source:HGNC Symbol;Acc:14418]	0.130257	4.91548	4.22086	0.0399299	0.999601
ENSG00000066379	ZNRD1	6	30026676	30032686	zinc ribbon domain containing 1 [Source:HGNC Symbol;Acc:13182]	0.149602	2.61722	1.96529	0.160949	0.999601
ENSG00000066405	CLDN18	3	137717577	137752494	claudin 18 [Source:HGNC Symbol;Acc:2039]	0.149102	1.2172	0.885781	0.346623	0.999601
ENSG00000066422	ZBTB11	3	101367733	101396339	zinc finger and BTB domain containing 11 [Source:HGNC Symbol;Acc:16740]	0.0580034	5.13452	0.569437	0.450483	0.999601
ENSG00000066427	ATXN3	14	92524896	92572965	ataxin 3 [Source:HGNC Symbol;Acc:7106]	0.0161574	4.54814	0.0551475	0.814337	0.999601
ENSG00000066455	GOLGA5	14	93260576	93306308	golgin A5 [Source:HGNC Symbol;Acc:4428]	0.0513874	5.1823	0.690427	0.406019	0.999601
ENSG00000066468	FGFR2	10	123237848	123357972	fibroblast growth factor receptor 2 [Source:HGNC Symbol;Acc:3689]	-0.0478749	3.15648	0.301758	0.582782	0.999601
ENSG00000066557	LRRC40	1	70610488	70671303	leucine rich repeat containing 40 [Source:HGNC Symbol;Acc:26004]	0.0362351	5.96104	0.240941	0.623528	0.999601
ENSG00000066583	ISOC1	5	128430444	128449721	isochorismatase domain containing 1 [Source:HGNC Symbol;Acc:24254]	-0.142985	4.42952	4.29585	0.0382054	0.999601
ENSG00000066629	EML1	14	100204030	100408397	echinoderm microtubule associated protein like 1 [Source:HGNC Symbol;Acc:3330]	-0.0817634	6.07926	2.11343	0.146012	0.999601
ENSG00000066651	TRMT11	6	126307576	126360937	tRNA methyltransferase 11 homolog (S. cerevisiae) [Source:HGNC Symbol;Acc:21080]	-0.0326087	4.67506	0.210061	0.64672	0.999601
ENSG00000066654	THUMPD1	16	20744986	20753406	THUMP domain containing 1 [Source:HGNC Symbol;Acc:23807]	-0.00167936	6.06529	0.00076338	0.977958	0.999601
ENSG00000066697	MSANTD3	9	103189438	103213511	Myb/SANT-like DNA-binding domain containing 3 [Source:HGNC Symbol;Acc:23370]	-0.00635347	4.88455	0.00905137	0.924205	0.999601
ENSG00000066735	KIF26A	14	104605060	104647231	kinesin family member 26A [Source:HGNC Symbol;Acc:20226]	-0.0661671	5.4951	0.852519	0.355841	0.999601
ENSG00000066739	ATG2B	14	96747595	96830207	autophagy related 2B [Source:HGNC Symbol;Acc:20187]	0.0219306	5.62511	0.124315	0.724401	0.999601
ENSG00000066777	ARFGEF1	8	68085747	68255912	ADP-ribosylation factor guanine nucleotide-exchange factor 1 (brefeldin A-inhibited) [Source:HGNC Symbol;Acc:15772]	-0.0348473	6.41437	0.36462	0.545951	0.999601
ENSG00000066827	ZFAT	8	135490031	135725292	zinc finger and AT hook domain containing [Source:HGNC Symbol;Acc:19899]	-0.043077	2.83125	0.204467	0.651139	0.999601
ENSG00000066855	MTFR1	8	66556969	66683496	mitochondrial fission regulator 1 [Source:HGNC Symbol;Acc:29510]	0.0917375	5.11552	1.74565	0.186424	0.999601
ENSG00000066923	STAG3	7	99775186	99819111	stromal antigen 3 [Source:HGNC Symbol;Acc:11356]	0.0380924	3.34977	0.149264	0.69924	0.999601
ENSG00000066926	FECH	18	55215515	55254004	ferrochelatase [Source:HGNC Symbol;Acc:3647]	0.152221	4.41333	3.70694	0.0541866	0.999601
ENSG00000066933	MYO9A	15	72114632	72410918	myosin IXA [Source:HGNC Symbol;Acc:7608]	0.0567228	5.70682	0.89033	0.345388	0.999601
ENSG00000067064	IDI1	10	1085848	1095110	isopentenyl-diphosphate delta isomerase 1 [Source:HGNC Symbol;Acc:5387]	0.0971541	8.0186	3.0152	0.0824875	0.999601
ENSG00000067066	SP100	2	231280657	231408805	SP100 nuclear antigen [Source:HGNC Symbol;Acc:11206]	-0.0264401	2.06468	0.0443038	0.833289	0.999601
ENSG00000067082	KLF6	10	3818188	3827473	Kruppel-like factor 6 [Source:HGNC Symbol;Acc:2235]	-0.0573081	6.44814	1.02306	0.311793	0.999601
ENSG00000067113	PPAP2A	5	54720682	54830878	phosphatidic acid phosphatase type 2A [Source:HGNC Symbol;Acc:9228]	-0.0618985	1.81593	0.260793	0.609576	0.999601
ENSG00000067141	NEO1	15	73344051	73597547	neogenin 1 [Source:HGNC Symbol;Acc:7754]	-0.06745	7.60742	1.68732	0.193955	0.999601
ENSG00000067167	TRAM1	8	71485677	71520622	translocation associated membrane protein 1 [Source:HGNC Symbol;Acc:20568]	0.021535	6.41297	0.120208	0.728809	0.999601
ENSG00000067177	PHKA1	X	71798664	71934167	phosphorylase kinase, alpha 1 (muscle) [Source:HGNC Symbol;Acc:8925]	-0.0444664	3.6774	0.284811	0.593565	0.999601
ENSG00000067182	TNFRSF1A	12	6437923	6451280	tumor necrosis factor receptor superfamily, member 1A [Source:HGNC Symbol;Acc:11916]	0.105398	5.98236	3.59915	0.0578091	0.999601
ENSG00000067191	CACNB1	17	37329709	37353956	calcium channel, voltage-dependent, beta 1 subunit [Source:HGNC Symbol;Acc:1401]	-0.0188465	3.36037	0.0394227	0.842614	0.999601
ENSG00000067208	EVI5	1	92974253	93257961	ecotropic viral integration site 5 [Source:HGNC Symbol;Acc:3501]	0.0309319	4.48156	0.206446	0.649567	0.999601
ENSG00000067221	STOML1	15	74275547	74286963	stomatin (EPB72)-like 1 [Source:HGNC Symbol;Acc:14560]	-0.115718	2.66323	1.35066	0.245163	0.999601
ENSG00000067225	PKM	15	72491370	72524164	pyruvate kinase, muscle [Source:HGNC Symbol;Acc:9021]	-0.00108522	10.4277	0.000710198	0.978739	0.999601
ENSG00000067248	DHX29	5	54552073	54603550	DEAH (Asp-Glu-Ala-His) box polypeptide 29 [Source:HGNC Symbol;Acc:15815]	0.0277579	5.80978	0.235765	0.627282	0.999601
ENSG00000067334	DNTTIP2	1	94333373	94345474	deoxynucleotidyltransferase, terminal, interacting protein 2 [Source:HGNC Symbol;Acc:24013]	0.00383593	6.32387	0.0039524	0.949872	0.999601
ENSG00000067365	METTL22	16	8715540	8740081	methyltransferase like 22 [Source:HGNC Symbol;Acc:28368]	-0.0644704	4.25109	0.828562	0.362689	0.999601
ENSG00000067369	TP53BP1	15	43699407	43802926	tumor protein p53 binding protein 1 [Source:HGNC Symbol;Acc:11999]	0.0423893	7.65699	0.648622	0.420606	0.999601
ENSG00000067445	TRO	X	54946895	54957864	trophinin [Source:HGNC Symbol;Acc:12326]	0.0155587	6.62207	0.0770675	0.781312	0.999601
ENSG00000067533	RRP15	1	218458629	218511325	ribosomal RNA processing 15 homolog (S. cerevisiae) [Source:HGNC Symbol;Acc:24255]	0.00915963	5.64972	0.0164683	0.897889	0.999601
ENSG00000067560	RHOA	3	49396578	49450431	ras homolog family member A [Source:HGNC Symbol;Acc:667]	0.00586895	9.05986	0.0152652	0.90167	0.999601
ENSG00000067596	DHX8	17	41561233	41621831	DEAH (Asp-Glu-Ala-His) box polypeptide 8 [Source:HGNC Symbol;Acc:2749]	0.0275428	6.18421	0.245524	0.620245	0.999601
ENSG00000067601	PMS2P4	7	66752528	66767894	postmeiotic segregation increased 2 pseudogene 4 [Source:HGNC Symbol;Acc:9129]	-0.212915	0.490927	1.40319	0.23619	0.999601
ENSG00000067606	PRKCZ	1	1981909	2116834	protein kinase C, zeta [Source:HGNC Symbol;Acc:9412]	0.037	1.07789	0.0527669	0.818317	0.999601
ENSG00000067704	IARS2	1	220267444	220321380	isoleucyl-tRNA synthetase 2, mitochondrial [Source:HGNC Symbol;Acc:29685]	0.030669	7.03242	0.300897	0.58332	0.999601
ENSG00000067715	SYT1	12	79257773	79845788	synaptotagmin I [Source:HGNC Symbol;Acc:11509]	-0.0393858	6.04283	0.412388	0.52076	0.999601
ENSG00000067798	NAV3	12	78224685	78606790	neuron navigator 3 [Source:HGNC Symbol;Acc:15998]	0.281614	2.21998	4.71691	0.0298673	0.999601
ENSG00000067829	IDH3G	X	153051221	153059978	isocitrate dehydrogenase 3 (NAD+) gamma [Source:HGNC Symbol;Acc:5386]	-0.0681408	5.07901	1.00513	0.316073	0.999601
ENSG00000067836	ROGDI	16	4846969	4852951	rogdi homolog (Drosophila) [Source:HGNC Symbol;Acc:29478]	-0.0620355	3.92937	0.483468	0.486855	0.999601
ENSG00000067840	PDZD4	X	153067621	153096020	PDZ domain containing 4 [Source:HGNC Symbol;Acc:21167]	0.00623893	7.14421	0.00939507	0.922783	0.999601
ENSG00000067900	ROCK1	18	18529701	18691812	Rho-associated, coiled-coil containing protein kinase 1 [Source:HGNC Symbol;Acc:10251]	0.0261126	6.98955	0.213643	0.643927	0.999601
ENSG00000067955	CBFB	16	67063019	67134961	core-binding factor, beta subunit [Source:HGNC Symbol;Acc:1539]	0.0125622	5.81244	0.0454701	0.831142	0.999601
ENSG00000067992	PDK3	X	24483338	24557954	pyruvate dehydrogenase kinase, isozyme 3 [Source:HGNC Symbol;Acc:8811]	-0.0336702	2.70781	0.121826	0.727062	0.999601
ENSG00000068001	HYAL2	3	50355221	50360337	hyaluronoglucosaminidase 2 [Source:HGNC Symbol;Acc:5321]	0.000907802	5.53821	0.000161587	0.989858	0.999601
ENSG00000068024	HDAC4	2	239969864	240323348	histone deacetylase 4 [Source:HGNC Symbol;Acc:14063]	-0.00593016	4.99552	0.00800328	0.928715	0.999601
ENSG00000068028	RASSF1	3	50367219	50378411	Ras association (RalGDS/AF-6) domain family member 1 [Source:HGNC Symbol;Acc:9882]	-0.0141776	3.78747	0.0308809	0.860506	0.999601
ENSG00000068078	FGFR3	4	1795034	1810599	fibroblast growth factor receptor 3 [Source:HGNC Symbol;Acc:3690]	-0.0946365	6.10301	2.39248	0.12192	0.999601
ENSG00000068079	IFI35	17	41158742	41166473	interferon-induced protein 35 [Source:HGNC Symbol;Acc:5399]	-0.308781	-0.497455	1.37117	0.241611	0.999601
ENSG00000068097	HEATR6	17	58120555	58156292	HEAT repeat containing 6 [Source:HGNC Symbol;Acc:24076]	0.0126434	5.78457	0.0508307	0.821624	0.999601
ENSG00000068120	COASY	17	40713485	40718295	CoA synthase [Source:HGNC Symbol;Acc:29932]	-0.0627203	5.31107	0.94264	0.3316	0.999601
ENSG00000068137	PLEKHH3	17	40819932	40829048	pleckstrin homology domain containing, family H (with MyTH4 domain) member 3 [Source:HGNC Symbol;Acc:26105]	-0.072393	4.1765	0.847059	0.357386	0.999601
ENSG00000068305	MEF2A	15	100017370	100256671	myocyte enhancer factor 2A [Source:HGNC Symbol;Acc:6993]	-0.0261379	5.63495	0.203721	0.651734	0.999601
ENSG00000068308	OTUD5	X	48779305	48815648	OTU domain containing 5 [Source:HGNC Symbol;Acc:25402]	0.0218334	5.79957	0.122174	0.726688	0.999601
ENSG00000068323	TFE3	X	48886242	48901012	transcription factor binding to IGHM enhancer 3 [Source:HGNC Symbol;Acc:11752]	0.119251	5.58646	4.19311	0.0405885	0.999601
ENSG00000068354	TBC1D25	X	48397845	48420997	TBC1 domain family, member 25 [Source:HGNC Symbol;Acc:8092]	-0.0943193	3.01179	1.07726	0.299311	0.999601
ENSG00000068366	ACSL4	X	108872579	108976632	acyl-CoA synthetase long-chain family member 4 [Source:HGNC Symbol;Acc:3571]	0.0526032	5.90465	0.623349	0.429805	0.999601
ENSG00000068383	INPP5A	10	134351324	134596979	inositol polyphosphate-5-phosphatase, 40kDa [Source:HGNC Symbol;Acc:6076]	0.0543783	5.35668	0.775878	0.378405	0.999601
ENSG00000068394	GPKOW	X	48970334	48980151	G patch domain and KOW motifs [Source:HGNC Symbol;Acc:30677]	0.026796	4.19505	0.138014	0.710263	0.999601
ENSG00000068400	GRIPAP1	X	48830134	48858675	GRIP1 associated protein 1 [Source:HGNC Symbol;Acc:18706]	-0.0563926	5.92747	0.70994	0.399464	0.999601
ENSG00000068438	FTSJ1	X	48334541	48344752	FtsJ RNA methyltransferase homolog 1 (E. coli) [Source:HGNC Symbol;Acc:13254]	-0.108803	4.93333	2.80075	0.0942201	0.999601
ENSG00000068489	PRR11	17	57232860	57282066	proline rich 11 [Source:HGNC Symbol;Acc:25619]	0.046359	6.78361	0.668991	0.413404	0.999601
ENSG00000068615	REEP1	2	86441116	86565206	receptor accessory protein 1 [Source:HGNC Symbol;Acc:25786]	0.0828597	1.74936	0.412158	0.520876	0.999601
ENSG00000068650	ATP11A	13	113344643	113541482	ATPase, class VI, type 11A [Source:HGNC Symbol;Acc:13552]	-0.0501389	5.47294	0.597185	0.439654	0.999601
ENSG00000068654	POLR1A	2	86247339	86333278	polymerase (RNA) I polypeptide A, 194kDa [Source:HGNC Symbol;Acc:17264]	0.0250752	7.1899	0.217275	0.641124	0.999601
ENSG00000068697	LAPTM4A	2	20232411	20251789	lysosomal protein transmembrane 4 alpha [Source:HGNC Symbol;Acc:6924]	0.0237987	6.04414	0.160843	0.688382	0.999601
ENSG00000068724	TTC7A	2	47143296	47303276	tetratricopeptide repeat domain 7A [Source:HGNC Symbol;Acc:19750]	-0.00290623	4.40167	0.00164781	0.96762	0.999601
ENSG00000068745	IP6K2	3	48725436	48777786	inositol hexakisphosphate kinase 2 [Source:HGNC Symbol;Acc:17313]	-0.0426824	6.55083	0.520972	0.470427	0.999601
ENSG00000068781	STON1-GTF2A1L	2	48757064	49003654	STON1-GTF2A1L readthrough [Source:HGNC Symbol;Acc:30651]	-0.171994	-0.0706366	0.624144	0.429512	0.999601
ENSG00000068784	SRBD1	2	45615819	45839304	S1 RNA binding domain 1 [Source:HGNC Symbol;Acc:25521]	0.0181378	5.23742	0.0897478	0.764498	0.999601
ENSG00000068793	CYFIP1	15	22892005	23006016	cytoplasmic FMR1 interacting protein 1 [Source:HGNC Symbol;Acc:13759]	-0.000859882	8.02204	0.000292506	0.986355	0.999601
ENSG00000068796	KIF2A	5	61601989	61833076	kinesin heavy chain member 2A [Source:HGNC Symbol;Acc:6318]	-0.0177517	7.08343	0.106656	0.743984	0.999601
ENSG00000068831	RASGRP2	11	64494383	64512928	RAS guanyl releasing protein 2 (calcium and DAG-regulated) [Source:HGNC Symbol;Acc:9879]	0.0326165	1.7247	0.0534595	0.817149	0.999601
ENSG00000068878	PSME4	2	54091204	54197977	proteasome (prosome, macropain) activator subunit 4 [Source:HGNC Symbol;Acc:20635]	0.0907102	7.67593	2.69233	0.100833	0.999601
ENSG00000068885	IFT80	3	159974774	160117668	intraflagellar transport 80 homolog (Chlamydomonas) [Source:HGNC Symbol;Acc:29262]	0.0582117	4.59787	0.587702	0.443309	0.999601
ENSG00000068903	SIRT2	19	39369197	39390502	sirtuin 2 [Source:HGNC Symbol;Acc:10886]	0.0588174	4.42392	0.693245	0.405063	0.999601
ENSG00000068912	ERLEC1	2	54014181	54045956	endoplasmic reticulum lectin 1 [Source:HGNC Symbol;Acc:25222]	0.0552509	5.36839	0.744097	0.388352	0.999601
ENSG00000068971	PPP2R5B	11	64685025	64701945	protein phosphatase 2, regulatory subunit B', beta [Source:HGNC Symbol;Acc:9310]	-0.0773111	2.70358	0.497576	0.480567	0.999601
ENSG00000068976	PYGM	11	64513861	64527769	phosphorylase, glycogen, muscle [Source:HGNC Symbol;Acc:9726]	0.106645	-0.557135	0.170395	0.679761	0.999601
ENSG00000069020	MAST4	5	65892176	66465423	microtubule associated serine/threonine kinase family member 4 [Source:HGNC Symbol;Acc:19037]	0.00253308	4.87416	0.00142221	0.969917	0.999601
ENSG00000069188	SDK2	17	71330523	71640228	sidekick cell adhesion molecule 2 [Source:HGNC Symbol;Acc:19308]	-0.0287558	6.60917	0.224323	0.635765	0.999601
ENSG00000069248	NUP133	1	229577045	229644103	nucleoporin 133kDa [Source:HGNC Symbol;Acc:18016]	0.0638919	6.6414	1.16273	0.2809	0.999601
ENSG00000069275	NUCKS1	1	205681947	205719404	nuclear casein kinase and cyclin-dependent kinase substrate 1 [Source:HGNC Symbol;Acc:29923]	0.00442584	9.96893	0.0102202	0.919475	0.999601
ENSG00000069329	VPS35	16	46690054	46723430	vacuolar protein sorting 35 homolog (S. cerevisiae) [Source:HGNC Symbol;Acc:13487]	0.0137725	7.71738	0.0606509	0.80547	0.999601
ENSG00000069345	DNAJA2	16	46989299	47007699	DnaJ (Hsp40) homolog, subfamily A, member 2 [Source:HGNC Symbol;Acc:14884]	0.0371138	6.30203	0.419384	0.517244	0.999601
ENSG00000069399	BCL3	19	45250962	45263301	B-cell CLL/lymphoma 3 [Source:HGNC Symbol;Acc:998]	0.0963688	2.01918	0.383172	0.53591	0.999601
ENSG00000069424	KCNAB2	1	6051526	6161253	potassium voltage-gated channel, shaker-related subfamily, beta member 2 [Source:HGNC Symbol;Acc:6229]	-0.0795217	-0.218929	0.079961	0.77735	0.999601
ENSG00000069431	ABCC9	12	21950335	22094336	ATP-binding cassette, sub-family C (CFTR/MRP), member 9 [Source:HGNC Symbol;Acc:60]	0.0627419	5.83264	1.21747	0.269857	0.999601
ENSG00000069482	GAL	11	68451247	68458643	galanin/GMAP prepropeptide [Source:HGNC Symbol;Acc:4114]	0.0533921	-0.800347	0.0395948	0.842275	0.999601
ENSG00000069493	CLEC2D	12	9809270	9848413	C-type lectin domain family 2, member D [Source:HGNC Symbol;Acc:14351]	0.051576	2.72739	0.289135	0.590775	0.999601
ENSG00000069509	FUNDC1	X	44382885	44402247	FUN14 domain containing 1 [Source:HGNC Symbol;Acc:28746]	0.0270463	4.05778	0.120925	0.728033	0.999601
ENSG00000069667	RORA	15	60780483	61521518	RAR-related orphan receptor A [Source:HGNC Symbol;Acc:10258]	-0.170904	1.65956	1.63332	0.201245	0.999601
ENSG00000069696	DRD4	11	637293	640706	dopamine receptor D4 [Source:HGNC Symbol;Acc:3025]	-0.147892	-1.21545	0.214661	0.643139	0.999601
ENSG00000069702	TGFBR3	1	92145902	92371892	transforming growth factor, beta receptor III [Source:HGNC Symbol;Acc:11774]	-0.0206013	3.23824	0.0495815	0.823793	0.999601
ENSG00000069712	KIAA1107	1	92632542	92650280	KIAA1107 [Source:HGNC Symbol;Acc:29192]	-0.0331038	1.92064	0.0805504	0.776553	0.999601
ENSG00000069812	HES2	1	6472478	6484730	hairy and enhancer of split 2 (Drosophila) [Source:HGNC Symbol;Acc:16005]	-0.0929858	-1.12753	0.0774473	0.780787	0.999601
ENSG00000069849	ATP1B3	3	141594966	141645356	ATPase, Na+/K+ transporting, beta 3 polypeptide [Source:HGNC Symbol;Acc:806]	0.000545177	6.78621	8.85311e-05	0.992493	0.999601
ENSG00000069869	NEDD4	15	56119120	56285944	neural precursor cell expressed, developmentally down-regulated 4, E3 ubiquitin protein ligase [Source:HGNC Symbol;Acc:7727]	-0.0335399	6.43888	0.344636	0.557166	0.999601
ENSG00000069943	PIGB	15	55611158	55647846	phosphatidylinositol glycan anchor biosynthesis, class B [Source:HGNC Symbol;Acc:8959]	0.0786872	1.8934	0.411336	0.521292	0.999601
ENSG00000069956	MAPK6	15	52244303	52358462	mitogen-activated protein kinase 6 [Source:HGNC Symbol;Acc:6879]	-0.0253388	7.86585	0.188117	0.664488	0.999601
ENSG00000069966	GNB5	15	52413117	52483566	guanine nucleotide binding protein (G protein), beta 5 [Source:HGNC Symbol;Acc:4401]	0.00927015	3.3132	0.0118423	0.913344	0.999601
ENSG00000069974	RAB27A	15	55495164	55611311	RAB27A, member RAS oncogene family [Source:HGNC Symbol;Acc:9766]	-0.163308	3.01351	2.63206	0.104726	0.999601
ENSG00000069998	CECR5	22	17618401	17646177	cat eye syndrome chromosome region, candidate 5 [Source:HGNC Symbol;Acc:1843]	-0.0146629	5.78639	0.0657866	0.797573	0.999601
ENSG00000070010	UFD1L	22	19437464	19466738	ubiquitin fusion degradation 1 like (yeast) [Source:HGNC Symbol;Acc:12520]	0.0739286	6.48404	1.79362	0.180485	0.999601
ENSG00000070018	LRP6	12	12268959	12419946	low density lipoprotein receptor-related protein 6 [Source:HGNC Symbol;Acc:6698]	-0.00894783	6.79915	0.0244465	0.875754	0.999601
ENSG00000070047	PHRF1	11	576486	612222	PHD and ring finger domains 1 [Source:HGNC Symbol;Acc:24351]	-0.0201229	6.74753	0.102331	0.74905	0.999601
ENSG00000070061	IKBKAP	9	111629797	111696396	inhibitor of kappa light polypeptide gene enhancer in B-cells, kinase complex-associated protein [Source:HGNC Symbol;Acc:5959]	0.0057182	6.47557	0.00882369	0.925161	0.999601
ENSG00000070081	NUCB2	11	17229700	17371521	nucleobindin 2 [Source:HGNC Symbol;Acc:8044]	-0.00467534	5.86246	0.00693874	0.933614	0.999601
ENSG00000070087	PFN2	3	149682691	149768575	profilin 2 [Source:HGNC Symbol;Acc:8882]	-0.0229716	8.35948	0.185944	0.666314	0.999601
ENSG00000070159	PTPN3	9	112137746	112260590	protein tyrosine phosphatase, non-receptor type 3 [Source:HGNC Symbol;Acc:9655]	-0.0165488	0.213508	0.00680896	0.934236	0.999601
ENSG00000070182	SPTB	14	65213002	65346601	spectrin, beta, erythrocytic [Source:HGNC Symbol;Acc:11274]	-0.125361	1.58839	0.967252	0.325366	0.999601
ENSG00000070193	FGF10	5	44303646	44389808	fibroblast growth factor 10 [Source:HGNC Symbol;Acc:3666]	-0.147177	3.11879	2.38432	0.122558	0.999601
ENSG00000070214	SLC44A1	9	108006903	108201452	solute carrier family 44 (choline transporter), member 1 [Source:HGNC Symbol;Acc:18798]	-0.00668882	5.21714	0.0119606	0.912913	0.999601
ENSG00000070269	TMEM260	14	56955072	57117324	transmembrane protein 260 [Source:HGNC Symbol;Acc:20185]	0.0171182	3.97895	0.0484681	0.825751	0.999601
ENSG00000070366	SMG6	17	1963133	2207065	SMG6 nonsense mediated mRNA decay factor [Source:HGNC Symbol;Acc:17809]	-0.0235087	6.89358	0.179462	0.671836	0.999601
ENSG00000070367	EXOC5	14	57670518	57735726	exocyst complex component 5 [Source:HGNC Symbol;Acc:10696]	0.0311194	7.49641	0.195756	0.658169	0.999601
ENSG00000070371	CLTCL1	22	19166986	19279239	clathrin, heavy chain-like 1 [Source:HGNC Symbol;Acc:2093]	0.000575562	3.9028	5.76731e-05	0.993941	0.999601
ENSG00000070404	FSTL3	19	676392	683385	follistatin-like 3 (secreted glycoprotein) [Source:HGNC Symbol;Acc:3973]	-0.0048613	2.47186	0.00211126	0.963351	0.999601
ENSG00000070413	DGCR2	22	19023795	19109967	DiGeorge syndrome critical region gene 2 [Source:HGNC Symbol;Acc:2845]	-0.0309718	6.91304	0.296998	0.58577	0.999601
ENSG00000070423	RNF126	19	647526	663277	ring finger protein 126 [Source:HGNC Symbol;Acc:21151]	-0.0443167	5.16949	0.389538	0.532542	0.999601
ENSG00000070444	MNT	17	2287354	2304412	MNT, MAX dimerization protein [Source:HGNC Symbol;Acc:7188]	-0.0621581	4.9293	0.770697	0.380002	0.999601
ENSG00000070476	ZXDC	3	126156444	126194762	ZXD family zinc finger C [Source:HGNC Symbol;Acc:28160]	0.0135799	5.27445	0.0437514	0.834317	0.999601
ENSG00000070495	JMJD6	17	74708919	74722866	jumonji domain containing 6 [Source:HGNC Symbol;Acc:19355]	0.0114468	4.81974	0.0309037	0.860455	0.999601
ENSG00000070501	POLB	8	42195972	42229326	polymerase (DNA directed), beta [Source:HGNC Symbol;Acc:9174]	0.0116403	4.30824	0.0245122	0.875589	0.999601
ENSG00000070540	WIPI1	17	66417089	66453654	WD repeat domain, phosphoinositide interacting 1 [Source:HGNC Symbol;Acc:25471]	0.118372	2.85717	1.58477	0.208075	0.999601
ENSG00000070610	GBA2	9	35736863	35749983	glucosidase, beta (bile acid) 2 [Source:HGNC Symbol;Acc:18986]	-0.0372647	6.1277	0.449056	0.502784	0.999601
ENSG00000070614	NDST1	5	149865381	149937773	N-deacetylase/N-sulfotransferase (heparan glucosaminyl) 1 [Source:HGNC Symbol;Acc:7680]	-0.0285606	7.95555	0.299239	0.58436	0.999601
ENSG00000070669	ASNS	7	97481430	97501854	asparagine synthetase (glutamine-hydrolyzing) [Source:HGNC Symbol;Acc:753]	0.0812553	7.31438	1.70846	0.191185	0.999601
ENSG00000070718	AP3M2	8	42010464	42029191	adaptor-related protein complex 3, mu 2 subunit [Source:HGNC Symbol;Acc:570]	0.0390154	5.50411	0.439115	0.50755	0.999601
ENSG00000070748	CHAT	10	50817141	50901925	choline O-acetyltransferase [Source:HGNC Symbol;Acc:1912]	-0.284103	-2.05582	0.380641	0.537261	0.999601
ENSG00000070756	PABPC1	8	101698044	101735037	poly(A) binding protein, cytoplasmic 1 [Source:HGNC Symbol;Acc:8554]	-0.0592859	9.96287	1.82001	0.177312	0.999601
ENSG00000070759	TESK2	1	45809555	45956872	testis-specific kinase 2 [Source:HGNC Symbol;Acc:11732]	0.215887	-1.36668	0.384835	0.535027	0.999601
ENSG00000070761	C16orf80	16	58147496	58163354	chromosome 16 open reading frame 80 [Source:HGNC Symbol;Acc:29523]	0.0444469	5.59424	0.541164	0.461951	0.999601
ENSG00000070770	CSNK2A2	16	58191811	58231824	casein kinase 2, alpha prime polypeptide [Source:HGNC Symbol;Acc:2459]	0.0389804	6.76306	0.52567	0.468433	0.999601
ENSG00000070778	PTPN21	14	88932122	89021077	protein tyrosine phosphatase, non-receptor type 21 [Source:HGNC Symbol;Acc:9651]	-0.00918925	5.54051	0.0224296	0.88095	0.999601
ENSG00000070785	EIF2B3	1	45316450	45452282	eukaryotic translation initiation factor 2B, subunit 3 gamma, 58kDa [Source:HGNC Symbol;Acc:3259]	0.0204858	4.92602	0.0756658	0.783259	0.999601
ENSG00000070808	CAMK2A	5	149599054	149669854	calcium/calmodulin-dependent protein kinase II alpha [Source:HGNC Symbol;Acc:1460]	-0.174356	3.13688	3.61597	0.0572275	0.999601
ENSG00000070814	TCOF1	5	149737202	149779871	Treacher Collins-Franceschetti syndrome 1 [Source:HGNC Symbol;Acc:11654]	-0.0359942	7.46454	0.373707	0.540991	0.999601
ENSG00000070831	CDC42	1	22379120	22419437	cell division cycle 42 [Source:HGNC Symbol;Acc:1736]	-0.000147409	8.04832	7.15293e-06	0.997866	0.999601
ENSG00000070882	OSBPL3	7	24836158	25021253	oxysterol binding protein-like 3 [Source:HGNC Symbol;Acc:16370]	-0.0169335	5.54443	0.0757525	0.783138	0.999601
ENSG00000070950	RAD18	3	8817088	9005457	RAD18 homolog (S. cerevisiae) [Source:HGNC Symbol;Acc:18278]	0.0336232	5.90355	0.263936	0.607429	0.999601
ENSG00000070961	ATP2B1	12	89981828	90103077	ATPase, Ca++ transporting, plasma membrane 1 [Source:HGNC Symbol;Acc:814]	0.0198359	6.3006	0.110407	0.739681	0.999601
ENSG00000071051	NCK2	2	106361354	106510730	NCK adaptor protein 2 [Source:HGNC Symbol;Acc:7665]	0.0296186	6.52453	0.246039	0.619878	0.999601
ENSG00000071054	MAP4K4	2	102313312	102511149	mitogen-activated protein kinase kinase kinase kinase 4 [Source:HGNC Symbol;Acc:6866]	0.0165016	8.89729	0.126723	0.721854	0.999601
ENSG00000071073	MGAT4A	2	99235569	99347589	mannosyl (alpha-1,3-)-glycoprotein beta-1,4-N-acetylglucosaminyltransferase, isozyme A [Source:HGNC Symbol;Acc:7047]	-0.0223406	3.40813	0.0585258	0.808841	0.999601
ENSG00000071082	RPL31	2	101618177	101640494	ribosomal protein L31 [Source:HGNC Symbol;Acc:10334]	-0.0201159	8.3612	0.114287	0.735316	0.999601
ENSG00000071127	WDR1	4	10075963	10118573	WD repeat domain 1 [Source:HGNC Symbol;Acc:12754]	0.000420202	8.46538	7.61267e-05	0.993038	0.999601
ENSG00000071189	SNX13	7	17830385	17980124	sorting nexin 13 [Source:HGNC Symbol;Acc:21335]	-0.0542121	5.24834	0.622323	0.430186	0.999601
ENSG00000071205	ARHGAP10	4	148653214	148993931	Rho GTPase activating protein 10 [Source:HGNC Symbol;Acc:26099]	0.0174328	-1.21443	0.003018	0.956189	0.999601
ENSG00000071242	RPS6KA2	6	166822852	167319939	ribosomal protein S6 kinase, 90kDa, polypeptide 2 [Source:HGNC Symbol;Acc:10431]	-0.0123298	6.49924	0.0443221	0.833256	0.999601
ENSG00000071243	ING3	7	120590803	120617270	inhibitor of growth family, member 3 [Source:HGNC Symbol;Acc:14587]	-0.0856255	4.54916	1.54148	0.214398	0.999601
ENSG00000071246	VASH1	14	77228532	77249354	vasohibin 1 [Source:HGNC Symbol;Acc:19964]	0.00605053	6.32105	0.0110486	0.916287	0.999601
ENSG00000071282	LMCD1	3	8543393	8609805	LIM and cysteine-rich domains 1 [Source:HGNC Symbol;Acc:6633]	-0.143054	3.51945	2.93735	0.0865525	0.999601
ENSG00000071462	WBSCR22	7	73097355	73119491	Williams Beuren syndrome chromosome region 22 [Source:HGNC Symbol;Acc:16405]	0.0701122	6.00212	1.57378	0.209658	0.999601
ENSG00000071537	SEL1L	14	81937893	82000205	sel-1 suppressor of lin-12-like (C. elegans) [Source:HGNC Symbol;Acc:10717]	0.0293101	6.86109	0.242754	0.622224	0.999601
ENSG00000071539	TRIP13	5	892758	919472	thyroid hormone receptor interactor 13 [Source:HGNC Symbol;Acc:12307]	0.0365776	6.26815	0.385674	0.534582	0.999601
ENSG00000071553	ATP6AP1	X	153656978	153664862	ATPase, H+ transporting, lysosomal accessory protein 1 [Source:HGNC Symbol;Acc:868]	-0.00739603	6.74421	0.0170437	0.89613	0.999601
ENSG00000071564	TCF3	19	1609291	1652604	transcription factor 3 [Source:HGNC Symbol;Acc:11633]	-0.0369851	8.30758	0.347834	0.555342	0.999601
ENSG00000071575	TRIB2	2	12857015	12882860	tribbles homolog 2 (Drosophila) [Source:HGNC Symbol;Acc:30809]	-0.00044534	8.58842	8.7725e-05	0.992527	0.999601
ENSG00000071626	DAZAP1	19	1407568	1435719	DAZ associated protein 1 [Source:HGNC Symbol;Acc:2683]	-0.00620011	6.62626	0.0111669	0.915841	0.999601
ENSG00000071655	MBD3	19	1576639	1592882	methyl-CpG binding domain protein 3 [Source:HGNC Symbol;Acc:6918]	-0.0488718	7.04486	0.50189	0.478671	0.999601
ENSG00000071794	HLTF	3	148747914	148804341	helicase-like transcription factor [Source:HGNC Symbol;Acc:11099]	0.0424482	6.83057	0.541884	0.461653	0.999601
ENSG00000071859	FAM50A	X	153672473	153679002	family with sequence similarity 50, member A [Source:HGNC Symbol;Acc:18786]	0.0113253	5.74347	0.0386236	0.844196	0.999601
ENSG00000071889	FAM3A	X	153733350	153744566	family with sequence similarity 3, member A [Source:HGNC Symbol;Acc:13749]	-0.0317065	4.24691	0.176747	0.674184	0.999601
ENSG00000071894	CPSF1	8	145618444	145634753	cleavage and polyadenylation specific factor 1, 160kDa [Source:HGNC Symbol;Acc:2324]	-0.0172492	7.72201	0.0715474	0.789097	0.999601
ENSG00000071967	CYBRD1	2	172378757	172414643	cytochrome b reductase 1 [Source:HGNC Symbol;Acc:20797]	0.107008	4.73233	2.71273	0.0995506	0.999601
ENSG00000071994	PDCD2	6	170884383	170893780	programmed cell death 2 [Source:HGNC Symbol;Acc:8762]	0.0470229	5.80252	0.674771	0.411393	0.999601
ENSG00000072041	SLC6A15	12	85253492	85307394	solute carrier family 6 (neutral amino acid transporter), member 15 [Source:HGNC Symbol;Acc:13621]	-0.0176567	4.36361	0.0470052	0.828359	0.999601
ENSG00000072042	RDH11	14	68143518	68162531	retinol dehydrogenase 11 (all-trans/9-cis/11-cis) [Source:HGNC Symbol;Acc:17964]	0.0748459	6.09534	1.57124	0.210027	0.999601
ENSG00000072062	PRKACA	19	14202500	14228896	protein kinase, cAMP-dependent, catalytic, alpha [Source:HGNC Symbol;Acc:9380]	-0.0266282	6.95164	0.228697	0.632492	0.999601
ENSG00000072110	ACTN1	14	69340860	69446157	actinin, alpha 1 [Source:HGNC Symbol;Acc:163]	0.0329115	9.35409	0.516	0.472553	0.999601
ENSG00000072121	ZFYVE26	14	68194091	68283307	zinc finger, FYVE domain containing 26 [Source:HGNC Symbol;Acc:20761]	0.0743662	5.15409	1.38623	0.239042	0.999601
ENSG00000072133	RPS6KA6	X	83318984	83442933	ribosomal protein S6 kinase, 90kDa, polypeptide 6 [Source:HGNC Symbol;Acc:10435]	0.085174	2.70475	0.694041	0.404793	0.999601
ENSG00000072134	EPN2	17	19118928	19240028	epsin 2 [Source:HGNC Symbol;Acc:18639]	0.0230627	7.44911	0.194786	0.658963	0.999601
ENSG00000072135	PTPN18	2	131113580	131132982	protein tyrosine phosphatase, non-receptor type 18 (brain-derived) [Source:HGNC Symbol;Acc:9649]	-0.0924437	3.93786	1.48867	0.222423	0.999601
ENSG00000072163	LIMS2	2	128395956	128439360	LIM and senescent cell antigen-like domains 2 [Source:HGNC Symbol;Acc:16084]	0.0207378	0.61609	0.0129566	0.909375	0.999601
ENSG00000072182	ASIC4	2	220378892	220403494	acid-sensing (proton-gated) ion channel family member 4 [Source:HGNC Symbol;Acc:21263]	-0.166067	-1.41407	0.234684	0.628072	0.999601
ENSG00000072195	SPEG	2	220299568	220363009	SPEG complex locus [Source:HGNC Symbol;Acc:16901]	-0.062989	4.3503	0.636524	0.424972	0.999601
ENSG00000072210	ALDH3A2	17	19551449	19580911	aldehyde dehydrogenase 3 family, member A2 [Source:HGNC Symbol;Acc:403]	-0.050588	5.23447	0.542969	0.461205	0.999601
ENSG00000072310	SREBF1	17	17713713	17740325	sterol regulatory element binding transcription factor 1 [Source:HGNC Symbol;Acc:11289]	-0.0329188	4.73064	0.136901	0.711381	0.999601
ENSG00000072364	AFF4	5	132211071	132299326	AF4/FMR2 family, member 4 [Source:HGNC Symbol;Acc:17869]	0.0839781	7.85844	2.51595	0.1127	0.999601
ENSG00000072401	UBE2D1	10	60094735	60130513	ubiquitin-conjugating enzyme E2D 1 [Source:HGNC Symbol;Acc:12474]	0.083224	4.93653	0.687797	0.406915	0.999601
ENSG00000072415	MPP5	14	67707826	67802536	membrane protein, palmitoylated 5 (MAGUK p55 subfamily member 5) [Source:HGNC Symbol;Acc:18669]	-0.0558416	6.6418	0.740596	0.38947	0.999601
ENSG00000072422	RHOBTB1	10	62629196	62761198	Rho-related BTB domain containing 1 [Source:HGNC Symbol;Acc:18738]	-0.00326353	5.38393	0.00299001	0.956393	0.999601
ENSG00000072501	SMC1A	X	53401070	53449677	structural maintenance of chromosomes 1A [Source:HGNC Symbol;Acc:11111]	-0.0106931	8.66473	0.0484105	0.825853	0.999601
ENSG00000072506	HSD17B10	X	53458206	53461320	hydroxysteroid (17-beta) dehydrogenase 10 [Source:HGNC Symbol;Acc:4800]	-0.00732881	5.57075	0.0159825	0.899398	0.999601
ENSG00000072518	MARK2	11	63606400	63678491	MAP/microtubule affinity-regulating kinase 2 [Source:HGNC Symbol;Acc:3332]	-0.0295422	6.0072	0.244115	0.621249	0.999601
ENSG00000072609	CHFR	12	133398773	133532890	checkpoint with forkhead and ring finger domains, E3 ubiquitin protein ligase [Source:HGNC Symbol;Acc:20455]	0.00595832	4.67178	0.00762814	0.930402	0.999601
ENSG00000072657	TRHDE	12	72481046	73059422	thyrotropin-releasing hormone degrading enzyme [Source:HGNC Symbol;Acc:30748]	0.181873	0.167779	0.817903	0.365794	0.999601
ENSG00000072682	P4HA2	5	131527531	131631008	prolyl 4-hydroxylase, alpha polypeptide II [Source:HGNC Symbol;Acc:8547]	-0.0778806	0.706041	0.208689	0.647797	0.999601
ENSG00000072736	NFATC3	16	68118654	68263162	nuclear factor of activated T-cells, cytoplasmic, calcineurin-dependent 3 [Source:HGNC Symbol;Acc:7777]	-0.0306418	5.881	0.275227	0.599847	0.999601
ENSG00000072756	TRNT1	3	3168600	3192563	tRNA nucleotidyl transferase, CCA-adding, 1 [Source:HGNC Symbol;Acc:17341]	-0.0417648	4.82026	0.352229	0.552854	0.999601
ENSG00000072778	ACADVL	17	7120444	7128592	acyl-CoA dehydrogenase, very long chain [Source:HGNC Symbol;Acc:92]	-0.00177107	6.62645	0.00104247	0.974243	0.999601
ENSG00000072786	STK10	5	171469077	171615390	serine/threonine kinase 10 [Source:HGNC Symbol;Acc:11388]	0.0146954	6.27578	0.0662376	0.796896	0.999601
ENSG00000072803	FBXW11	5	171288553	171433877	F-box and WD repeat domain containing 11 [Source:HGNC Symbol;Acc:13607]	0.0177019	6.99156	0.105654	0.745148	0.999601
ENSG00000072818	ACAP1	17	7239848	7254797	ArfGAP with coiled-coil, ankyrin repeat and PH domains 1 [Source:HGNC Symbol;Acc:16467]	-0.276124	-0.20095	1.30051	0.254121	0.999601
ENSG00000072832	CRMP1	4	5749811	5894785	collapsin response mediator protein 1 [Source:HGNC Symbol;Acc:2365]	-0.0191232	8.18642	0.144285	0.704058	0.999601
ENSG00000072840	EVC	4	5712924	5830772	Ellis van Creveld syndrome [Source:HGNC Symbol;Acc:3497]	-0.0254293	4.69247	0.132555	0.715797	0.999601
ENSG00000072849	DERL2	17	5374571	5390131	derlin 2 [Source:HGNC Symbol;Acc:17943]	-0.00116126	5.54985	0.000337811	0.985336	0.999601
ENSG00000072858	SIDT1	3	113251143	113348425	SID1 transmembrane family, member 1 [Source:HGNC Symbol;Acc:25967]	-0.102801	-1.44809	0.0786764	0.779099	0.999601
ENSG00000072864	NDE1	16	15737124	15820210	nudE nuclear distribution E homolog 1 (A. nidulans) [Source:HGNC Symbol;Acc:17619]	0.0727022	5.42692	1.29981	0.254247	0.999601
ENSG00000072952	MRVI1	11	10594638	10715535	murine retrovirus integration site 1 homolog [Source:HGNC Symbol;Acc:7237]	0.112944	1.54408	0.756191	0.384523	0.999601
ENSG00000072954	TMEM38A	19	16771938	16800840	transmembrane protein 38A [Source:HGNC Symbol;Acc:28462]	0.073398	1.06532	0.168136	0.681774	0.999601
ENSG00000072958	AP1M1	19	16308389	16346160	adaptor-related protein complex 1, mu 1 subunit [Source:HGNC Symbol;Acc:13667]	-0.00230048	6.39547	0.00128333	0.971423	0.999601
ENSG00000073008	PVR	19	45147098	45166850	poliovirus receptor [Source:HGNC Symbol;Acc:9705]	0.0126016	5.25273	0.0425238	0.836625	0.999601
ENSG00000073009	IKBKG	X	153769414	153796782	inhibitor of kappa light polypeptide gene enhancer in B-cells, kinase gamma [Source:HGNC Symbol;Acc:5961]	0.0976564	3.53185	0.89824	0.343254	0.999601
ENSG00000073050	XRCC1	19	44047192	44084625	X-ray repair complementing defective repair in Chinese hamster cells 1 [Source:HGNC Symbol;Acc:12828]	-0.0574575	5.92399	0.813745	0.367015	0.999601
ENSG00000073060	SCARB1	12	125261402	125367214	scavenger receptor class B, member 1 [Source:HGNC Symbol;Acc:1664]	0.0751806	5.63514	1.32066	0.250474	0.999601
ENSG00000073111	MCM2	3	127317066	127341276	minichromosome maintenance complex component 2 [Source:HGNC Symbol;Acc:6944]	-0.0417706	8.37166	0.72937	0.393087	0.999601
ENSG00000073146	MOV10L1	22	50528308	50600119	Mov10l1, Moloney leukemia virus 10-like 1, homolog (mouse) [Source:HGNC Symbol;Acc:7201]	-0.331934	-0.646513	1.38758	0.238814	0.999601
ENSG00000073169		22	50639408	50656045	selenoprotein O [Source:RefSeq peptide;Acc:NP_113642]	-0.0167381	4.42714	0.0483718	0.825921	0.999601
ENSG00000073331	ALPK1	4	113206665	113363776	alpha-kinase 1 [Source:HGNC Symbol;Acc:20917]	0.233208	1.83009	3.84174	0.0499916	0.999601
ENSG00000073350	LLGL2	17	73521161	73571289	lethal giant larvae homolog 2 (Drosophila) [Source:HGNC Symbol;Acc:6629]	-0.0248612	-1.6675	0.00444182	0.946863	0.999601
ENSG00000073417	PDE8A	15	85523671	85682376	phosphodiesterase 8A [Source:HGNC Symbol;Acc:8793]	0.0176832	4.52235	0.0674026	0.795157	0.999601
ENSG00000073464	CLCN4	X	10125024	10205700	chloride channel, voltage-sensitive 4 [Source:HGNC Symbol;Acc:2022]	0.122457	2.93888	1.67989	0.194939	0.999601
ENSG00000073536	NLE1	17	33455772	33469334	notchless homolog 1 (Drosophila) [Source:HGNC Symbol;Acc:19889]	0.0187357	4.79145	0.0809728	0.775983	0.999601
ENSG00000073578	SDHA	5	218356	256815	succinate dehydrogenase complex, subunit A, flavoprotein (Fp) [Source:HGNC Symbol;Acc:10680]	0.00692784	6.77208	0.0155199	0.900857	0.999601
ENSG00000073584	SMARCE1	17	38781214	38804760	SWI/SNF related, matrix associated, actin dependent regulator of chromatin, subfamily e, member 1 [Source:HGNC Symbol;Acc:11109]	-0.0573819	8.22032	1.27503	0.258825	0.999601
ENSG00000073598	FNDC8	17	33448598	33457751	fibronectin type III domain containing 8 [Source:HGNC Symbol;Acc:25286]	0.105899	1.66182	0.660265	0.416466	0.999601
ENSG00000073605	GSDMB	17	38060848	38076107	gasdermin B [Source:HGNC Symbol;Acc:23690]	0.0332893	3.34507	0.11835	0.730831	0.999601
ENSG00000073614	KDM5A	12	389295	498620	lysine (K)-specific demethylase 5A [Source:HGNC Symbol;Acc:9886]	0.0605469	6.73156	1.20415	0.272494	0.999601
ENSG00000073670	ADAM11	17	42836399	42859214	ADAM metallopeptidase domain 11 [Source:HGNC Symbol;Acc:189]	0.0651049	0.531869	0.101869	0.749598	0.999601
ENSG00000073711	PPP2R3A	3	135684515	135866733	protein phosphatase 2, regulatory subunit B'', alpha [Source:HGNC Symbol;Acc:9307]	-0.0818958	4.76284	1.52092	0.217481	0.999601
ENSG00000073712	FERMT2	14	53323986	53419153	fermitin family member 2 [Source:HGNC Symbol;Acc:15767]	-0.036791	7.28647	0.38145	0.536828	0.999601
ENSG00000073792	IGF2BP2	3	185361527	185542844	insulin-like growth factor 2 mRNA binding protein 2 [Source:HGNC Symbol;Acc:28867]	-0.0488973	7.99351	0.918649	0.33783	0.999601
ENSG00000073803	MAP3K13	3	185000729	185206885	mitogen-activated protein kinase kinase kinase 13 [Source:HGNC Symbol;Acc:6852]	0.00637139	4.73356	0.00863788	0.925951	0.999601
ENSG00000073849	ST6GAL1	3	186648274	186796341	ST6 beta-galactosamide alpha-2,6-sialyltranferase 1 [Source:HGNC Symbol;Acc:10860]	-0.0189992	4.95109	0.0875827	0.767273	0.999601
ENSG00000073905	VDAC1P1	X	80184999	80185846	voltage-dependent anion channel 1 pseudogene 1 [Source:HGNC Symbol;Acc:12671]	0.113914	1.66615	0.411949	0.520982	0.999601
ENSG00000073910	FRY	13	32605437	32870794	furry homolog (Drosophila) [Source:HGNC Symbol;Acc:20367]	-0.0794457	1.74867	0.4226	0.515642	0.999601
ENSG00000073921	PICALM	11	85668727	85780924	phosphatidylinositol binding clathrin assembly protein [Source:HGNC Symbol;Acc:15514]	-0.0418776	7.71888	0.552095	0.457463	0.999601
ENSG00000073969	NSF	17	44668035	44834830	N-ethylmaleimide-sensitive factor [Source:HGNC Symbol;Acc:8016]	0.0199424	5.75677	0.10523	0.745641	0.999601
ENSG00000074047	GLI2	2	121493199	121750229	GLI family zinc finger 2 [Source:HGNC Symbol;Acc:4318]	-0.0424774	6.99327	0.397934	0.528158	0.999601
ENSG00000074054	CLASP1	2	122095352	122407163	cytoplasmic linker associated protein 1 [Source:HGNC Symbol;Acc:17088]	-0.00701942	7.54635	0.018017	0.893223	0.999601
ENSG00000074071	MRPS34	16	1821891	1823156	mitochondrial ribosomal protein S34 [Source:HGNC Symbol;Acc:16618]	-0.0397531	5.25903	0.354631	0.551503	0.999601
ENSG00000074181	NOTCH3	19	15270444	15311792	notch 3 [Source:HGNC Symbol;Acc:7883]	-0.082405	8.62054	2.10271	0.147038	0.999601
ENSG00000074201	CLNS1A	11	77225981	77348850	chloride channel, nucleotide-sensitive, 1A [Source:HGNC Symbol;Acc:2080]	-0.0281817	6.77343	0.265158	0.606598	0.999601
ENSG00000074219	TEAD2	19	49843852	49865714	TEA domain family member 2 [Source:HGNC Symbol;Acc:11715]	-0.073832	7.43108	1.77465	0.182808	0.999601
ENSG00000074266	EED	11	85955586	85989855	embryonic ectoderm development [Source:HGNC Symbol;Acc:3188]	-0.0468335	5.29375	0.467346	0.494211	0.999601
ENSG00000074276	CDHR2	5	175969512	176022975	cadherin-related family member 2 [Source:HGNC Symbol;Acc:18231]	-0.18466	3.37191	4.72529	0.0297221	0.999601
ENSG00000074319	TSG101	11	18489883	18548779	tumor susceptibility gene 101 [Source:HGNC Symbol;Acc:15971]	0.0248682	5.90454	0.174916	0.675779	0.999601
ENSG00000074356	C17orf85	17	3714460	3749545	chromosome 17 open reading frame 85 [Source:HGNC Symbol;Acc:24612]	0.0224528	6.36156	0.157996	0.691008	0.999601
ENSG00000074410	CA12	15	63613577	63674360	carbonic anhydrase XII [Source:HGNC Symbol;Acc:1371]	-0.1904	-1.73222	0.229979	0.631539	0.999601
ENSG00000074416	MGLL	3	127407909	127542051	monoglyceride lipase [Source:HGNC Symbol;Acc:17038]	0.316855	-1.92845	0.438613	0.507793	0.999601
ENSG00000074582	BCS1L	2	219523487	219528166	BC1 (ubiquinol-cytochrome c reductase) synthesis-like [Source:HGNC Symbol;Acc:1020]	0.037009	4.55626	0.285243	0.593285	0.999601
ENSG00000074590	NUAK1	12	106457118	106533811	NUAK family, SNF1-like kinase, 1 [Source:HGNC Symbol;Acc:14311]	-0.0392742	7.58937	0.5422	0.461522	0.999601
ENSG00000074603	DPP8	15	65734801	65810042	dipeptidyl-peptidase 8 [Source:HGNC Symbol;Acc:16490]	0.0378141	5.66736	0.331749	0.564631	0.999601
ENSG00000074621	SLC24A1	15	65903704	65953333	solute carrier family 24 (sodium/potassium/calcium exchanger), member 1 [Source:HGNC Symbol;Acc:10975]	-0.0485276	4.15992	0.372444	0.541675	0.999601
ENSG00000074657	ZNF532	18	56529832	56653712	zinc finger protein 532 [Source:HGNC Symbol;Acc:30940]	-0.0230358	8.32775	0.226447	0.634171	0.999601
ENSG00000074660	SCARF1	17	1537152	1549041	scavenger receptor class F, member 1 [Source:HGNC Symbol;Acc:16820]	0.112862	2.49227	1.05102	0.305273	0.999601
ENSG00000074695	LMAN1	18	56995055	57027194	lectin, mannose-binding, 1 [Source:HGNC Symbol;Acc:6631]	0.067731	7.20702	1.20968	0.271396	0.999601
ENSG00000074696	PTPLAD1	15	65822756	65870687	protein tyrosine phosphatase-like A domain containing 1 [Source:HGNC Symbol;Acc:24175]	0.0441098	8.6593	0.802413	0.370373	0.999601
ENSG00000074755	ZZEF1	17	3907739	4046314	zinc finger, ZZ-type with EF-hand domain 1 [Source:HGNC Symbol;Acc:29027]	0.0313998	6.014	0.302596	0.58226	0.999601
ENSG00000074800	ENO1	1	8921061	8939308	enolase 1, (alpha) [Source:HGNC Symbol;Acc:3350]	0.0631373	10.5948	2.62309	0.105319	0.999601
ENSG00000074842	C19orf10	19	4641386	4670382	chromosome 19 open reading frame 10 [Source:HGNC Symbol;Acc:16948]	0.0909807	5.54012	2.22155	0.136097	0.999601
ENSG00000074855	ANO8	19	17434032	17445638	anoctamin 8 [Source:HGNC Symbol;Acc:29329]	-0.0613371	5.62948	0.678232	0.410196	0.999601
ENSG00000074935	TUBE1	6	112391980	112408732	tubulin, epsilon 1 [Source:HGNC Symbol;Acc:20775]	-0.0251245	4.24821	0.121281	0.72765	0.999601
ENSG00000074964	ARHGEF10L	1	17866330	18024369	Rho guanine nucleotide exchange factor (GEF) 10-like [Source:HGNC Symbol;Acc:25540]	-0.00921323	5.56908	0.0177355	0.894055	0.999601
ENSG00000075035	WSCD2	12	108523248	108644314	WSC domain containing 2 [Source:HGNC Symbol;Acc:29117]	0.194683	0.665863	1.17005	0.279391	0.999601
ENSG00000075043	KCNQ2	20	62037542	62103993	potassium voltage-gated channel, KQT-like subfamily, member 2 [Source:HGNC Symbol;Acc:6296]	-0.0209624	6.94069	0.115722	0.733721	0.999601
ENSG00000075089	ACTR6	12	100592900	100635643	ARP6 actin-related protein 6 homolog (yeast) [Source:HGNC Symbol;Acc:24025]	0.0729222	4.24149	0.782102	0.376499	0.999601
ENSG00000075131	TIPIN	15	66628544	66679084	TIMELESS interacting protein [Source:HGNC Symbol;Acc:30750]	0.0146133	4.7854	0.0447349	0.832492	0.999601
ENSG00000075142	SRI	7	87834433	87856308	sorcin [Source:HGNC Symbol;Acc:11292]	0.0329754	6.73083	0.331335	0.564874	0.999601
ENSG00000075151	EIF4G3	1	21132963	21503377	eukaryotic translation initiation factor 4 gamma, 3 [Source:HGNC Symbol;Acc:3298]	-0.0398475	7.80962	0.60445	0.436885	0.999601
ENSG00000075188	NUP37	12	102467967	102513902	nucleoporin 37kDa [Source:HGNC Symbol;Acc:29929]	0.155512	4.7324	4.11845	0.0424179	0.999601
ENSG00000075213	SEMA3A	7	83587659	84122040	sema domain, immunoglobulin domain (Ig), short basic domain, secreted, (semaphorin) 3A [Source:HGNC Symbol;Acc:10723]	-0.00298495	7.23105	0.00212452	0.963237	0.999601
ENSG00000075218	GTSE1	22	46692638	46726707	G-2 and S-phase expressed 1 [Source:HGNC Symbol;Acc:13698]	0.036613	6.68331	0.411468	0.521225	0.999601
ENSG00000075223	SEMA3C	7	80371854	80551675	sema domain, immunoglobulin domain (Ig), short basic domain, secreted, (semaphorin) 3C [Source:HGNC Symbol;Acc:10725]	0.0564092	6.41655	0.87859	0.348588	0.999601
ENSG00000075234	TTC38	22	46663858	46689905	tetratricopeptide repeat domain 38 [Source:HGNC Symbol;Acc:26082]	0.0109971	4.84634	0.0290895	0.864572	0.999601
ENSG00000075239	ACAT1	11	107992243	108018503	acetyl-CoA acetyltransferase 1 [Source:HGNC Symbol;Acc:93]	0.0201835	5.3275	0.101986	0.749459	0.999601
ENSG00000075240	GRAMD4	22	46971909	47075688	GRAM domain containing 4 [Source:HGNC Symbol;Acc:29113]	-0.00988681	5.18933	0.0179485	0.893425	0.999601
ENSG00000075275	CELSR1	22	46756731	46933067	cadherin, EGF LAG seven-pass G-type receptor 1 [Source:HGNC Symbol;Acc:1850]	-0.0628481	7.27259	0.973295	0.32386	0.999601
ENSG00000075290	WNT8B	10	102222798	102243501	wingless-type MMTV integration site family, member 8B [Source:HGNC Symbol;Acc:12789]	-0.216546	0.794586	1.28789	0.256437	0.999601
ENSG00000075292	ZNF638	2	71503691	71662199	zinc finger protein 638 [Source:HGNC Symbol;Acc:17894]	-0.0268337	7.84655	0.253247	0.614798	0.999601
ENSG00000075303	SLC25A40	7	87462883	87505672	solute carrier family 25, member 40 [Source:HGNC Symbol;Acc:29680]	0.0323079	5.32751	0.242491	0.622413	0.999601
ENSG00000075336	TIMM21	18	71815746	71826197	translocase of inner mitochondrial membrane 21 homolog (yeast) [Source:HGNC Symbol;Acc:25010]	0.0113657	4.71999	0.0303031	0.861804	0.999601
ENSG00000075340	ADD2	2	70834750	70995357	adducin 2 (beta) [Source:HGNC Symbol;Acc:244]	0.00999439	6.38801	0.0325014	0.856932	0.999601
ENSG00000075391	RASAL2	1	178062864	178448644	RAS protein activator like 2 [Source:HGNC Symbol;Acc:9874]	-0.0765326	6.12317	1.7793	0.182235	0.999601
ENSG00000075399	VPS9D1	16	89773542	89787394	VPS9 domain containing 1 [Source:HGNC Symbol;Acc:13526]	-0.0740636	3.73839	0.716705	0.397227	0.999601
ENSG00000075407	ZNF37A	10	38383264	38412276	zinc finger protein 37A [Source:HGNC Symbol;Acc:13102]	-0.0270735	5.10248	0.191164	0.661949	0.999601
ENSG00000075413	MARK3	14	103851729	103970168	MAP/microtubule affinity-regulating kinase 3 [Source:HGNC Symbol;Acc:6897]	0.0188577	6.76958	0.109339	0.740898	0.999601
ENSG00000075415	SLC25A3	12	98987369	98995946	solute carrier family 25 (mitochondrial carrier; phosphate carrier), member 3 [Source:HGNC Symbol;Acc:10989]	0.00976318	8.82344	0.0387054	0.844034	0.999601
ENSG00000075420	FNDC3B	3	171757418	172119455	fibronectin type III domain containing 3B [Source:HGNC Symbol;Acc:24670]	0.0276759	7.17494	0.230785	0.630942	0.999601
ENSG00000075426	FOSL2	2	28615315	28640179	FOS-like antigen 2 [Source:HGNC Symbol;Acc:3798]	-0.0365736	4.77911	0.25929	0.610608	0.999601
ENSG00000075461	CACNG4	17	64961026	65029514	calcium channel, voltage-dependent, gamma subunit 4 [Source:HGNC Symbol;Acc:1408]	-0.018486	5.89502	0.097938	0.754318	0.999601
ENSG00000075539	FRYL	4	48499378	48782339	FRY-like [Source:HGNC Symbol;Acc:29127]	0.0256894	7.09803	0.208209	0.648175	0.999601
ENSG00000075568	TMEM131	2	98372799	98612388	transmembrane protein 131 [Source:HGNC Symbol;Acc:30366]	0.0387103	6.821	0.519223	0.471173	0.999601
ENSG00000075618	FSCN1	7	5632439	5646286	fascin homolog 1, actin-bundling protein (Strongylocentrotus purpuratus) [Source:HGNC Symbol;Acc:11148]	0.0626651	8.80761	0.87707	0.349005	0.999601
ENSG00000075624	ACTB	7	5566782	5603415	actin, beta [Source:HGNC Symbol;Acc:132]	-0.0554044	13.0114	2.28585	0.130559	0.999601
ENSG00000075643	MOCOS	18	33767482	33852120	molybdenum cofactor sulfurase [Source:HGNC Symbol;Acc:18234]	0.0335657	1.16627	0.0524283	0.81889	0.999601
ENSG00000075651	PLD1	3	171318195	171528740	phospholipase D1, phosphatidylcholine-specific [Source:HGNC Symbol;Acc:9067]	0.0842116	1.50784	0.320941	0.571042	0.999601
ENSG00000075702	WDR62	19	36545783	36596008	WD repeat domain 62 [Source:HGNC Symbol;Acc:24502]	0.0108701	6.23787	0.0231479	0.879073	0.999601
ENSG00000075711	DLG1	3	196769431	197026171	discs, large homolog 1 (Drosophila) [Source:HGNC Symbol;Acc:2900]	-0.0224271	6.4734	0.123158	0.725634	0.999601
ENSG00000075785	RAB7A	3	128444965	128533639	RAB7A, member RAS oncogene family [Source:HGNC Symbol;Acc:9788]	0.0105219	7.7784	0.0413963	0.838775	0.999601
ENSG00000075790	BCAP29	7	107220422	107269615	B-cell receptor-associated protein 29 [Source:HGNC Symbol;Acc:24131]	0.0180987	5.56156	0.0738745	0.785777	0.999601
ENSG00000075826	SEC31B	10	102246399	102289628	SEC31 homolog B (S. cerevisiae) [Source:HGNC Symbol;Acc:23197]	-0.0962989	4.22283	1.6114	0.204295	0.999601
ENSG00000075856	SART3	12	108916357	108955176	squamous cell carcinoma antigen recognized by T cells 3 [Source:HGNC Symbol;Acc:16860]	-0.010377	6.77587	0.0365954	0.848291	0.999601
ENSG00000075886	TUBA3D	2	132233666	132240507	tubulin, alpha 3d [Source:HGNC Symbol;Acc:24071]	-0.10954	-0.401823	0.19634	0.657691	0.999601
ENSG00000075914	EXOSC7	3	45016733	45077558	exosome component 7 [Source:HGNC Symbol;Acc:28112]	0.0125467	4.63049	0.0355473	0.850453	0.999601
ENSG00000075945	KIFAP3	1	169890467	170054349	kinesin-associated protein 3 [Source:HGNC Symbol;Acc:17060]	0.00810399	4.0937	0.0117598	0.913644	0.999601
ENSG00000075975	MKRN2	3	12598513	12625212	makorin ring finger protein 2 [Source:HGNC Symbol;Acc:7113]	-0.0273908	5.76158	0.156336	0.692552	0.999601
ENSG00000076003	MCM6	2	136597196	136633996	minichromosome maintenance complex component 6 [Source:HGNC Symbol;Acc:6949]	-0.0235073	8.13371	0.193349	0.660144	0.999601
ENSG00000076043	REXO2	11	114310108	114321001	RNA exonuclease 2 [Source:HGNC Symbol;Acc:17851]	0.00810271	4.12344	0.0121871	0.912096	0.999601
ENSG00000076053	RBM7	11	114270752	114284925	RNA binding motif protein 7 [Source:HGNC Symbol;Acc:9904]	0.105109	4.11479	1.58797	0.207616	0.999601
ENSG00000076067	RBMS2	12	56915713	56984745	RNA binding motif, single stranded interacting protein 2 [Source:HGNC Symbol;Acc:9909]	-0.0338594	4.31638	0.231813	0.630182	0.999601
ENSG00000076108	BAZ2A	12	56989380	57030600	bromodomain adjacent to zinc finger domain, 2A [Source:HGNC Symbol;Acc:962]	-0.0161243	7.7732	0.0950505	0.757852	0.999601
ENSG00000076201	PTPN23	3	47422501	47454931	protein tyrosine phosphatase, non-receptor type 23 [Source:HGNC Symbol;Acc:14406]	-0.017724	6.43231	0.0719615	0.788502	0.999601
ENSG00000076242	MLH1	3	37034823	37107380	mutL homolog 1, colon cancer, nonpolyposis type 2 (E. coli) [Source:HGNC Symbol;Acc:7127]	0.0576901	6.61616	0.962356	0.326594	0.999601
ENSG00000076248	UNG	12	109535379	109548797	uracil-DNA glycosylase [Source:HGNC Symbol;Acc:12572]	-0.0561156	6.49275	1.0273	0.310793	0.999601
ENSG00000076258	FMO4	1	171283347	171311223	flavin containing monooxygenase 4 [Source:HGNC Symbol;Acc:3772]	-0.436041	-1.00339	2.10429	0.146887	0.999601
ENSG00000076321	KLHL20	1	173684080	173755840	kelch-like family member 20 [Source:HGNC Symbol;Acc:25056]	0.00287083	4.33098	0.00157821	0.968311	0.999601
ENSG00000076344	RGS11	16	318300	325980	regulator of G-protein signaling 11 [Source:HGNC Symbol;Acc:9993]	-0.215942	0.788384	1.35589	0.244251	0.999601
ENSG00000076351	SLC46A1	17	26721661	26734215	solute carrier family 46 (folate transporter), member 1 [Source:HGNC Symbol;Acc:30521]	-0.0298931	2.13194	0.070867	0.790079	0.999601
ENSG00000076356	PLXNA2	1	208195587	208417665	plexin A2 [Source:HGNC Symbol;Acc:9100]	0.0459414	5.15487	0.545295	0.460247	0.999601
ENSG00000076382	SPAG5	17	26904592	26926297	sperm associated antigen 5 [Source:HGNC Symbol;Acc:13452]	0.011633	7.31917	0.0469017	0.828545	0.999601
ENSG00000076513	ANKRD13A	12	110436991	110477568	ankyrin repeat domain 13A [Source:HGNC Symbol;Acc:21268]	0.0604818	5.25991	0.992965	0.319019	0.999601
ENSG00000076554	TPD52	8	80870571	81143467	tumor protein D52 [Source:HGNC Symbol;Acc:12005]	-0.420989	-1.13561	1.41635	0.234006	0.999601
ENSG00000076555	ACACB	12	109554400	109706031	acetyl-CoA carboxylase beta [Source:HGNC Symbol;Acc:85]	0.0389951	3.65178	0.221509	0.637893	0.999601
ENSG00000076604	TRAF4	17	27071002	27077974	TNF receptor-associated factor 4 [Source:HGNC Symbol;Acc:12034]	0.0277148	7.35998	0.266683	0.605565	0.999601
ENSG00000076641	PAG1	8	81880045	82024303	phosphoprotein associated with glycosphingolipid microdomains 1 [Source:HGNC Symbol;Acc:30043]	0.0732624	1.48766	0.290123	0.590142	0.999601
ENSG00000076650	GPATCH1	19	33571786	33621448	G patch domain containing 1 [Source:HGNC Symbol;Acc:24658]	0.0909833	3.8606	1.27017	0.259734	0.999601
ENSG00000076662	ICAM3	19	10444452	10450499	intercellular adhesion molecule 3 [Source:HGNC Symbol;Acc:5346]	-0.0228273	2.19766	0.0379382	0.845567	0.999601
ENSG00000076685	NT5C2	10	104845940	104953056	5'-nucleotidase, cytosolic II [Source:HGNC Symbol;Acc:8022]	-0.00475261	6.70783	0.00617122	0.937385	0.999601
ENSG00000076706	MCAM	11	119179241	119192231	melanoma cell adhesion molecule [Source:HGNC Symbol;Acc:6934]	0.051177	3.59451	0.364311	0.546122	0.999601
ENSG00000076716	GPC4	X	132434131	132549518	glypican 4 [Source:HGNC Symbol;Acc:4452]	-0.0831691	9.55518	3.5461	0.0596857	0.999601
ENSG00000076770	MBNL3	X	131503345	131623996	muscleblind-like splicing regulator 3 [Source:HGNC Symbol;Acc:20564]	0.000886203	5.1304	0.000142936	0.990461	0.999601
ENSG00000076826	CAMSAP3	19	7660788	7683190	calmodulin regulated spectrin-associated protein family, member 3 [Source:HGNC Symbol;Acc:29307]	-0.0500517	3.42101	0.368714	0.543706	0.999601
ENSG00000076864	RAP1GAP	1	21922708	21995801	RAP1 GTPase activating protein [Source:HGNC Symbol;Acc:9858]	0.0607796	1.67167	0.229849	0.631636	0.999601
ENSG00000076924	XAB2	19	7684411	7694451	XPA binding protein 2 [Source:HGNC Symbol;Acc:14089]	-0.00447789	5.67943	0.00460364	0.945905	0.999601
ENSG00000076928	ARHGEF1	19	42387228	42434302	Rho guanine nucleotide exchange factor (GEF) 1 [Source:HGNC Symbol;Acc:681]	-0.00208177	5.62806	0.000893986	0.976147	0.999601
ENSG00000076944	STXBP2	19	7701767	7712759	syntaxin binding protein 2 [Source:HGNC Symbol;Acc:11445]	0.238896	-0.942674	0.639864	0.42376	0.999601
ENSG00000076984	MAP2K7	19	7968728	7979363	mitogen-activated protein kinase kinase 7 [Source:HGNC Symbol;Acc:6847]	-0.090942	5.36489	1.84499	0.174367	0.999601
ENSG00000077044	DGKD	2	234263153	234380750	diacylglycerol kinase, delta 130kDa [Source:HGNC Symbol;Acc:2851]	0.0344769	5.89651	0.366987	0.544651	0.999601
ENSG00000077063	CTTNBP2	7	117350705	117514193	cortactin binding protein 2 [Source:HGNC Symbol;Acc:15679]	-0.234315	2.0042	3.9056	0.0481253	0.999601
ENSG00000077080	ACTL6B	7	100240720	100254084	actin-like 6B [Source:HGNC Symbol;Acc:160]	-0.401345	0.0221313	2.06513	0.150702	0.999601
ENSG00000077092	RARB	3	25215823	25639423	retinoic acid receptor, beta [Source:HGNC Symbol;Acc:9865]	-0.139737	0.369035	0.508069	0.475976	0.999601
ENSG00000077097	TOP2B	3	25639475	25706398	topoisomerase (DNA) II beta 180kDa [Source:HGNC Symbol;Acc:11990]	-0.0107085	8.87898	0.0500157	0.823036	0.999601
ENSG00000077147	TM9SF3	10	98277866	98347209	transmembrane 9 superfamily member 3 [Source:HGNC Symbol;Acc:21529]	0.0752279	7.78633	1.56933	0.210304	0.999601
ENSG00000077150	NFKB2	10	104153867	104162281	nuclear factor of kappa light polypeptide gene enhancer in B-cells 2 (p49/p100) [Source:HGNC Symbol;Acc:7795]	0.0653538	4.54697	0.804452	0.369765	0.999601
ENSG00000077152	UBE2T	1	202300785	202311108	ubiquitin-conjugating enzyme E2T (putative) [Source:HGNC Symbol;Acc:25009]	0.018027	6.10536	0.0905426	0.763488	0.999601
ENSG00000077157	PPP1R12B	1	202317827	202557697	protein phosphatase 1, regulatory subunit 12B [Source:HGNC Symbol;Acc:7619]	0.0995348	4.57635	2.01505	0.155746	0.999601
ENSG00000077232	DNAJC10	2	183580999	183644334	DnaJ (Hsp40) homolog, subfamily C, member 10 [Source:HGNC Symbol;Acc:24637]	0.0376935	7.42823	0.366372	0.544988	0.999601
ENSG00000077235	GTF3C1	16	27470876	27561234	general transcription factor IIIC, polypeptide 1, alpha 220kDa [Source:HGNC Symbol;Acc:4664]	-0.0144407	7.891	0.074529	0.784853	0.999601
ENSG00000077238	IL4R	16	27324989	27376099	interleukin 4 receptor [Source:HGNC Symbol;Acc:6015]	0.119646	3.62451	2.06282	0.15093	0.999601
ENSG00000077254	USP33	1	78161672	78225537	ubiquitin specific peptidase 33 [Source:HGNC Symbol;Acc:20059]	0.0253371	6.82479	0.21294	0.644473	0.999601
ENSG00000077264	PAK3	X	110187513	110464173	p21 protein (Cdc42/Rac)-activated kinase 3 [Source:HGNC Symbol;Acc:8592]	-0.111983	-0.737121	0.179122	0.672129	0.999601
ENSG00000077279	DCX	X	110537007	110655603	doublecortin [Source:HGNC Symbol;Acc:2714]	0.0150099	4.45407	0.0365535	0.848377	0.999601
ENSG00000077312	SNRPA	19	41256542	41271294	small nuclear ribonucleoprotein polypeptide A [Source:HGNC Symbol;Acc:11151]	-0.0255513	7.15472	0.200995	0.653919	0.999601
ENSG00000077348	EXOSC5	19	41892279	41903384	exosome component 5 [Source:HGNC Symbol;Acc:24662]	0.0773188	3.25977	0.735215	0.391198	0.999601
ENSG00000077380	DYNC1I2	2	172543919	172604930	dynein, cytoplasmic 1, intermediate chain 2 [Source:HGNC Symbol;Acc:2964]	0.000688345	7.63531	0.000169181	0.989622	0.999601
ENSG00000077454	LRCH4	7	100169855	100183776	leucine-rich repeats and calponin homology (CH) domain containing 4 [Source:HGNC Symbol;Acc:6691]	-0.0125232	5.50021	0.0280504	0.86699	0.999601
ENSG00000077458	FAM76B	11	95502106	95523573	family with sequence similarity 76, member B [Source:HGNC Symbol;Acc:28492]	0.1333	5.37349	3.65586	0.0558723	0.999601
ENSG00000077463	SIRT6	19	4174106	4182601	sirtuin 6 [Source:HGNC Symbol;Acc:14934]	-0.0676117	4.14207	0.523892	0.469186	0.999601
ENSG00000077514	POLD3	11	74204896	74380162	polymerase (DNA-directed), delta 3, accessory subunit [Source:HGNC Symbol;Acc:20932]	-0.0152124	6.4248	0.0727019	0.787443	0.999601
ENSG00000077522	ACTN2	1	236849754	236927931	actinin, alpha 2 [Source:HGNC Symbol;Acc:164]	0.0129039	-1.27477	0.00150493	0.969055	0.999601
ENSG00000077549	CAPZB	1	19665267	19812066	capping protein (actin filament) muscle Z-line, beta [Source:HGNC Symbol;Acc:1491]	-0.00374418	7.95753	0.00534295	0.94173	0.999601
ENSG00000077585	GPR137B	1	236305832	236385165	G protein-coupled receptor 137B [Source:HGNC Symbol;Acc:11862]	0.090218	3.04688	1.02303	0.311802	0.999601
ENSG00000077616	NAALAD2	11	89864683	89926062	N-acetylated alpha-linked acidic dipeptidase 2 [Source:HGNC Symbol;Acc:14526]	-0.0128644	2.44556	0.0150926	0.902224	0.999601
ENSG00000077684	PHF17	4	129730779	129796379	PHD finger protein 17 [Source:HGNC Symbol;Acc:30027]	0.0274952	6.1476	0.207268	0.648918	0.999601
ENSG00000077713	SLC25A43	X	118533023	118588441	solute carrier family 25, member 43 [Source:HGNC Symbol;Acc:30557]	-0.124342	1.02015	0.690896	0.40586	0.999601
ENSG00000077721	UBE2A	X	118708501	118718381	ubiquitin-conjugating enzyme E2A [Source:HGNC Symbol;Acc:12472]	0.00225532	6.1039	0.00159126	0.96818	0.999601
ENSG00000077782	FGFR1	8	38268656	38326352	fibroblast growth factor receptor 1 [Source:HGNC Symbol;Acc:3688]	-0.0460264	9.19169	0.936252	0.333244	0.999601
ENSG00000077809	GTF2I	7	74071994	74175026	general transcription factor IIi [Source:HGNC Symbol;Acc:4659]	-0.0120718	8.58401	0.0587548	0.808475	0.999601
ENSG00000077935	SMC1B	22	45739944	45809500	structural maintenance of chromosomes 1B [Source:HGNC Symbol;Acc:11112]	-0.0217108	-1.88274	0.00233019	0.961499	0.999601
ENSG00000077942	FBLN1	22	45898118	45997015	fibulin 1 [Source:HGNC Symbol;Acc:3600]	-0.0220873	8.20608	0.162451	0.68691	0.999601
ENSG00000078018	MAP2	2	210288782	210598842	microtubule-associated protein 2 [Source:HGNC Symbol;Acc:6839]	-0.00308894	9.43485	0.00363565	0.95192	0.999601
ENSG00000078043	PIAS2	18	44388353	44500123	protein inhibitor of activated STAT, 2 [Source:HGNC Symbol;Acc:17311]	0.00125045	4.225	0.000189842	0.989007	0.999601
ENSG00000078053	AMPH	7	38423305	38671167	amphiphysin [Source:HGNC Symbol;Acc:471]	-0.0648331	5.3907	1.15685	0.28212	0.999601
ENSG00000078061	ARAF	X	47420516	47431307	v-raf murine sarcoma 3611 viral oncogene homolog [Source:HGNC Symbol;Acc:646]	-0.0198266	5.35542	0.0796821	0.777729	0.999601
ENSG00000078070	MCCC1	3	182733006	182833863	methylcrotonoyl-CoA carboxylase 1 (alpha) [Source:HGNC Symbol;Acc:6936]	-0.0472872	3.65537	0.313252	0.575692	0.999601
ENSG00000078081	LAMP3	3	182840001	182881627	lysosomal-associated membrane protein 3 [Source:HGNC Symbol;Acc:14582]	-0.0685142	-1.88519	0.0277942	0.867594	0.999601
ENSG00000078114	NEBL	10	21068902	21463116	nebulette [Source:HGNC Symbol;Acc:16932]	0.024988	5.61888	0.128982	0.71949	0.999601
ENSG00000078124	ACER3	11	76571911	76737841	alkaline ceramidase 3 [Source:HGNC Symbol;Acc:16066]	0.0833859	5.39015	1.86844	0.171653	0.999601
ENSG00000078140	UBE2K	4	39699664	39784412	ubiquitin-conjugating enzyme E2K [Source:HGNC Symbol;Acc:4914]	0.0205223	7.21711	0.104619	0.746356	0.999601
ENSG00000078142	PIK3C3	18	39535171	39667794	phosphatidylinositol 3-kinase, catalytic subunit type 3 [Source:HGNC Symbol;Acc:8974]	0.00550413	5.64613	0.00674968	0.934522	0.999601
ENSG00000078177	N4BP2	4	40058446	40159872	NEDD4 binding protein 2 [Source:HGNC Symbol;Acc:29851]	0.0379277	6.81654	0.40301	0.525539	0.999601
ENSG00000078237	C12orf5	12	4430371	4462338	chromosome 12 open reading frame 5 [Source:HGNC Symbol;Acc:1185]	0.125738	4.74734	3.06563	0.0799644	0.999601
ENSG00000078246	TULP3	12	2986389	3050306	tubby like protein 3 [Source:HGNC Symbol;Acc:12425]	-0.0246357	5.92913	0.194278	0.65938	0.999601
ENSG00000078269	SYNJ2	6	158402888	158520208	synaptojanin 2 [Source:HGNC Symbol;Acc:11504]	0.0363384	5.62045	0.387044	0.533857	0.999601
ENSG00000078304	PPP2R5C	14	102228135	102394326	protein phosphatase 2, regulatory subunit B', gamma [Source:HGNC Symbol;Acc:9311]	0.0227732	7.1226	0.184352	0.667659	0.999601
ENSG00000078319	PMS2P1	7	99918615	99939531	postmeiotic segregation increased 2 pseudogene 1 [Source:HGNC Symbol;Acc:9123]	-0.0619643	3.00235	0.45109	0.501818	0.999601
ENSG00000078369	GNB1	1	1716729	1822495	guanine nucleotide binding protein (G protein), beta polypeptide 1 [Source:HGNC Symbol;Acc:4396]	-0.0284943	9.45879	0.439193	0.507512	0.999601
ENSG00000078401	EDN1	6	12290596	12297427	endothelin 1 [Source:HGNC Symbol;Acc:3176]	-0.235116	2.92704	3.5526	0.0594521	0.999601
ENSG00000078403	MLLT10	10	21823094	22032559	myeloid/lymphoid or mixed-lineage leukemia (trithorax homolog, Drosophila); translocated to, 10 [Source:HGNC Symbol;Acc:16063]	-0.0737127	6.37621	1.75303	0.185496	0.999601
ENSG00000078487	ZCWPW1	7	99998449	100026615	zinc finger, CW type with PWWP domain 1 [Source:HGNC Symbol;Acc:23486]	0.0435782	0.885339	0.0750573	0.784111	0.999601
ENSG00000078549	ADCYAP1R1	7	31092076	31151089	adenylate cyclase activating polypeptide 1 (pituitary) receptor type I [Source:HGNC Symbol;Acc:242]	-0.168032	-1.07567	0.217665	0.640825	0.999601
ENSG00000078618	NRD1	1	52254863	52344477	nardilysin (N-arginine dibasic convertase) [Source:HGNC Symbol;Acc:7995]	0.0164512	7.5237	0.0974317	0.754934	0.999601
ENSG00000078668	VDAC3	8	42249142	42263415	voltage-dependent anion channel 3 [Source:HGNC Symbol;Acc:12674]	0.0254144	6.6446	0.172305	0.678072	0.999601
ENSG00000078674	PCM1	8	17780349	17885478	pericentriolar material 1 [Source:HGNC Symbol;Acc:8727]	-0.0145216	8.6686	0.0818026	0.774869	0.999601
ENSG00000078687	TNRC6C	17	76000249	76104916	trinucleotide repeat containing 6C [Source:HGNC Symbol;Acc:29318]	-0.102539	5.18098	2.15606	0.142008	0.999601
ENSG00000078699	CBFA2T2	20	32077881	32237842	core-binding factor, runt domain, alpha subunit 2; translocated to, 2 [Source:HGNC Symbol;Acc:1536]	0.0824531	5.6487	1.77752	0.182454	0.999601
ENSG00000078747	ITCH	20	32951041	33099198	itchy E3 ubiquitin protein ligase [Source:HGNC Symbol;Acc:13890]	0.0302631	6.51412	0.277824	0.598131	0.999601
ENSG00000078804	TP53INP2	20	33292094	33301243	tumor protein p53 inducible nuclear protein 2 [Source:HGNC Symbol;Acc:16104]	0.0143688	4.71745	0.0473191	0.827796	0.999601
ENSG00000078808	SDF4	1	1152288	1167411	stromal cell derived factor 4 [Source:HGNC Symbol;Acc:24188]	0.0137831	6.25527	0.0437542	0.834312	0.999601
ENSG00000078814	MYH7B	20	33563206	33590240	myosin, heavy chain 7B, cardiac muscle, beta [Source:HGNC Symbol;Acc:15906]	-0.42797	0.287053	3.71045	0.0540728	0.999601
ENSG00000078900	TP73	1	3569084	3652765	tumor protein p73 [Source:HGNC Symbol;Acc:12003]	-0.0524398	1.04281	0.116364	0.733012	0.999601
ENSG00000078902	TOLLIP	11	1295601	1330884	toll interacting protein [Source:HGNC Symbol;Acc:16476]	-0.0223365	4.99982	0.115975	0.733441	0.999601
ENSG00000078967	UBE2D4	7	43966037	43993166	ubiquitin-conjugating enzyme E2D 4 (putative) [Source:HGNC Symbol;Acc:21647]	-0.115752	0.989527	0.549935	0.458344	0.999601
ENSG00000079101	CLUL1	18	596988	650334	clusterin-like 1 (retinal) [Source:HGNC Symbol;Acc:2096]	0.0807977	-0.718284	0.0970884	0.755352	0.999601
ENSG00000079102	RUNX1T1	8	92967203	93115514	runt-related transcription factor 1; translocated to, 1 (cyclin D-related) [Source:HGNC Symbol;Acc:1535]	0.0110958	1.70908	0.00547217	0.941031	0.999601
ENSG00000079134	THOC1	18	214520	268050	THO complex 1 [Source:HGNC Symbol;Acc:19070]	-0.015637	5.92364	0.0746241	0.784719	0.999601
ENSG00000079150	FKBP7	2	179328391	179343327	FK506 binding protein 7 [Source:HGNC Symbol;Acc:3723]	0.0412482	3.91749	0.273378	0.601075	0.999601
ENSG00000079156	OSBPL6	2	179059208	179264160	oxysterol binding protein-like 6 [Source:HGNC Symbol;Acc:16388]	-0.0107608	4.06359	0.0207657	0.885419	0.999601
ENSG00000079215	SLC1A3	5	36606457	36688436	solute carrier family 1 (glial high affinity glutamate transporter), member 3 [Source:HGNC Symbol;Acc:10941]	-0.0981445	5.32994	2.62467	0.105214	0.999601
ENSG00000079246	XRCC5	2	216972187	217071026	X-ray repair complementing defective repair in Chinese hamster cells 5 (double-strand-break rejoining) [Source:HGNC Symbol;Acc:12833]	-0.0233102	9.76269	0.23951	0.624561	0.999601
ENSG00000079257	LXN	3	158363611	158390482	latexin [Source:HGNC Symbol;Acc:13347]	0.0818263	1.46732	0.294504	0.587348	0.999601
ENSG00000079277	MKNK1	1	47023090	47082515	MAP kinase interacting serine/threonine kinase 1 [Source:HGNC Symbol;Acc:7110]	0.0951593	4.38002	1.68766	0.193909	0.999601
ENSG00000079308	TNS1	2	218664512	218867718	tensin 1 [Source:HGNC Symbol;Acc:11973]	-0.0110226	4.20721	0.0206039	0.885863	0.999601
ENSG00000079313	REXO1	19	1815248	1848452	REX1, RNA exonuclease 1 homolog (S. cerevisiae) [Source:HGNC Symbol;Acc:24616]	0.012353	5.59816	0.0332227	0.85537	0.999601
ENSG00000079332	SAR1A	10	71909960	71930279	SAR1 homolog A (S. cerevisiae) [Source:HGNC Symbol;Acc:10534]	0.0102834	7.0079	0.0288706	0.865078	0.999601
ENSG00000079335	CDC14A	1	100810584	100985833	cell division cycle 14A [Source:HGNC Symbol;Acc:1718]	-0.121386	3.91185	2.27786	0.131233	0.999601
ENSG00000079337	RAPGEF3	12	48128455	48164823	Rap guanine nucleotide exchange factor (GEF) 3 [Source:HGNC Symbol;Acc:16629]	0.186625	1.16376	1.66856	0.196452	0.999601
ENSG00000079385	CEACAM1	19	43011456	43065386	carcinoembryonic antigen-related cell adhesion molecule 1 (biliary glycoprotein) [Source:HGNC Symbol;Acc:1814]	0.237174	-0.713107	0.64377	0.422349	0.999601
ENSG00000079387	SENP1	12	48436681	48500091	SUMO1/sentrin specific peptidase 1 [Source:HGNC Symbol;Acc:17927]	-0.0473888	5.87307	0.513949	0.473434	0.999601
ENSG00000079432	CIC	19	42772689	42799949	capicua transcriptional repressor [Source:HGNC Symbol;Acc:14214]	-0.0828526	6.49541	1.05197	0.305055	0.999601
ENSG00000079435	LIPE	19	42905659	42931578	lipase, hormone-sensitive [Source:HGNC Symbol;Acc:6621]	-0.0696906	3.42973	0.613465	0.433486	0.999601
ENSG00000079459	FDFT1	8	11653082	11696818	farnesyl-diphosphate farnesyltransferase 1 [Source:HGNC Symbol;Acc:3629]	0.00990408	9.51763	0.0505761	0.822064	0.999601
ENSG00000079462	PAFAH1B3	19	42801185	42807698	platelet-activating factor acetylhydrolase 1b, catalytic subunit 3 (29kDa) [Source:HGNC Symbol;Acc:8576]	-0.0599323	5.55252	0.829743	0.362347	0.999601
ENSG00000079482	OPHN1	X	67262186	67653755	oligophrenin 1 [Source:HGNC Symbol;Acc:8148]	-0.0150125	4.35827	0.043164	0.835417	0.999601
ENSG00000079616	KIF22	16	29802040	29816706	kinesin family member 22 [Source:HGNC Symbol;Acc:6391]	-0.00984829	7.40444	0.026374	0.87099	0.999601
ENSG00000079691	LRRC16A	6	25279306	25620758	leucine rich repeat containing 16A [Source:HGNC Symbol;Acc:21581]	-0.139332	3.64013	3.09025	0.0787626	0.999601
ENSG00000079739	PGM1	1	64058947	64125916	phosphoglucomutase 1 [Source:HGNC Symbol;Acc:8905]	-0.0950286	4.03803	1.38116	0.239903	0.999601
ENSG00000079785	DDX1	2	15731302	15771235	DEAD (Asp-Glu-Ala-Asp) box helicase 1 [Source:HGNC Symbol;Acc:2734]	0.00946427	7.69322	0.0295066	0.863614	0.999601
ENSG00000079805	DNM2	19	10828755	10944164	dynamin 2 [Source:HGNC Symbol;Acc:2974]	-0.00981731	7.18212	0.027864	0.867429	0.999601
ENSG00000079819	EPB41L2	6	131160487	131384462	erythrocyte membrane protein band 4.1-like 2 [Source:HGNC Symbol;Acc:3379]	-0.0324261	7.65946	0.396566	0.528868	0.999601
ENSG00000079841	RIMS1	6	72596406	73112845	regulating synaptic membrane exocytosis 1 [Source:HGNC Symbol;Acc:17282]	-0.0883605	0.252829	0.194887	0.65888	0.999601
ENSG00000079931	MOXD1	6	132617194	132722684	monooxygenase, DBH-like 1 [Source:HGNC Symbol;Acc:21063]	-0.0135861	-2.08331	0.000576186	0.98085	0.999601
ENSG00000079950	STX7	6	132767006	132834337	syntaxin 7 [Source:HGNC Symbol;Acc:11442]	0.00359014	5.43507	0.00303414	0.956072	0.999601
ENSG00000079974	RABL2B	22	51205929	51222091	RAB, member of RAS oncogene family-like 2B [Source:HGNC Symbol;Acc:9800]	-0.0140427	5.36693	0.049885	0.823263	0.999601
ENSG00000079999	KEAP1	19	10596796	10614417	kelch-like ECH-associated protein 1 [Source:HGNC Symbol;Acc:23177]	0.0623841	5.68833	1.15024	0.2835	0.999601
ENSG00000080031	PTPRH	19	55692616	55720874	protein tyrosine phosphatase, receptor type, H [Source:HGNC Symbol;Acc:9672]	0.0897927	-0.67377	0.123367	0.725411	0.999601
ENSG00000080189	SLC35C2	20	44978167	44993043	solute carrier family 35 (GDP-fucose transporter), member C2 [Source:HGNC Symbol;Acc:17117]	0.00527555	5.37906	0.00681052	0.934229	0.999601
ENSG00000080200	CRYBG3	3	97595819	97663810	beta-gamma crystallin domain containing 3 [Source:HGNC Symbol;Acc:34427]	-0.0788022	3.10303	0.589966	0.442432	0.999601
ENSG00000080224	EPHA6	3	96533425	97471304	EPH receptor A6 [Source:HGNC Symbol;Acc:19296]	-0.092167	0.356548	0.2327	0.629529	0.999601
ENSG00000080298	RFX3	9	3218297	3526004	regulatory factor X, 3 (influences HLA class II expression) [Source:HGNC Symbol;Acc:9984]	-0.0119303	7.11096	0.0459621	0.830245	0.999601
ENSG00000080345	RIF1	2	152266397	152364527	RAP1 interacting factor homolog (yeast) [Source:HGNC Symbol;Acc:23207]	0.0225989	7.47761	0.157026	0.691909	0.999601
ENSG00000080371	RAB21	12	72148654	72184699	RAB21, member RAS oncogene family [Source:HGNC Symbol;Acc:18263]	0.0465574	6.08308	0.497441	0.480627	0.999601
ENSG00000080493	SLC4A4	4	72053003	72437804	solute carrier family 4, sodium bicarbonate cotransporter, member 4 [Source:HGNC Symbol;Acc:11030]	-0.00323076	2.86854	0.00100655	0.97469	0.999601
ENSG00000080503	SMARCA2	9	2015342	2193624	SWI/SNF related, matrix associated, actin dependent regulator of chromatin, subfamily a, member 2 [Source:HGNC Symbol;Acc:11098]	-0.058408	3.30985	0.453016	0.500906	0.999601
ENSG00000080546	SESN1	6	109307640	109416022	sestrin 1 [Source:HGNC Symbol;Acc:21595]	0.0883025	5.6939	2.08145	0.149099	0.999601
ENSG00000080561	MID2	X	107068985	107170423	midline 2 [Source:HGNC Symbol;Acc:7096]	0.547116	-1.15396	2.28245	0.130845	0.999601
ENSG00000080573	COL5A3	19	10070237	10121147	collagen, type V, alpha 3 [Source:HGNC Symbol;Acc:14864]	-0.151806	0.715529	0.647275	0.421089	0.999601
ENSG00000080603	SRCAP	16	30709530	30755602	Snf2-related CREBBP activator protein [Source:HGNC Symbol;Acc:16974]	-0.0765912	8.07147	1.97554	0.159861	0.999601
ENSG00000080608	KIAA0020	9	2720469	2844241	KIAA0020 [Source:HGNC Symbol;Acc:29676]	0.00566365	6.25941	0.00853318	0.9264	0.999601
ENSG00000080618	CPB2	13	46627321	46679211	carboxypeptidase B2 (plasma) [Source:HGNC Symbol;Acc:2300]	-0.143959	-1.91034	0.103735	0.747393	0.999601
ENSG00000080644	CHRNA3	15	78885394	78913637	cholinergic receptor, nicotinic, alpha 3 (neuronal) [Source:HGNC Symbol;Acc:1957]	0.0214038	1.07944	0.0190812	0.890134	0.999601
ENSG00000080802	CNOT4	7	135046547	135194875	CCR4-NOT transcription complex, subunit 4 [Source:HGNC Symbol;Acc:7880]	-0.0739818	4.96959	1.37441	0.241056	0.999601
ENSG00000080815	PSEN1	14	73603126	73690399	presenilin 1 [Source:HGNC Symbol;Acc:9508]	0.025651	6.4674	0.211335	0.645723	0.999601
ENSG00000080819	CPOX	3	98239976	98312567	coproporphyrinogen oxidase [Source:HGNC Symbol;Acc:2321]	0.0041498	4.4763	0.00245057	0.960518	0.999601
ENSG00000080822	CLDND1	3	98216756	98241910	claudin domain containing 1 [Source:HGNC Symbol;Acc:1322]	0.0235418	6.36343	0.134817	0.713489	0.999601
ENSG00000080823	MOK	14	102690837	102771537	MOK protein kinase [Source:HGNC Symbol;Acc:9833]	-0.0101789	2.64595	0.0102523	0.919349	0.999601
ENSG00000080824	HSP90AA1	14	102547075	102606036	heat shock protein 90kDa alpha (cytosolic), class A member 1 [Source:HGNC Symbol;Acc:5253]	0.0403499	11.4599	0.960351	0.327098	0.999601
ENSG00000080839	RBL1	20	35624752	35724398	retinoblastoma-like 1 (p107) [Source:HGNC Symbol;Acc:9893]	0.0470673	5.70703	0.479101	0.48883	0.999601
ENSG00000080845	DLGAP4	20	34894258	35157040	discs, large (Drosophila) homolog-associated protein 4 [Source:HGNC Symbol;Acc:24476]	-0.0313049	6.7942	0.261545	0.60906	0.999601
ENSG00000080854	IGSF9B	11	133778459	133826880	immunoglobulin superfamily, member 9B [Source:HGNC Symbol;Acc:32326]	-0.0256981	1.7368	0.0405305	0.840447	0.999601
ENSG00000080947	CROCCP3	1	16793931	16825752	ciliary rootlet coiled-coil, rootletin pseudogene 3 [Source:HGNC Symbol;Acc:29405]	-0.000650114	3.94867	4.92755e-05	0.994399	0.999601
ENSG00000080986	NDC80	18	2571510	2616634	NDC80 kinetochore complex component [Source:HGNC Symbol;Acc:16909]	-0.020809	6.19238	0.110951	0.739064	0.999601
ENSG00000081014	AP4E1	15	51200869	51298097	adaptor-related protein complex 4, epsilon 1 subunit [Source:HGNC Symbol;Acc:573]	0.0533341	4.53504	0.472688	0.491753	0.999601
ENSG00000081019	RSBN1	1	114304454	114355098	round spermatid basic protein 1 [Source:HGNC Symbol;Acc:25642]	-0.0396216	5.27451	0.375512	0.540015	0.999601
ENSG00000081026	MAGI3	1	113933371	114228545	membrane associated guanylate kinase, WW and PDZ domain containing 3 [Source:HGNC Symbol;Acc:29647]	0.0245499	5.56937	0.160799	0.688422	0.999601
ENSG00000081051	AFP	4	74296855	74321891	alpha-fetoprotein [Source:HGNC Symbol;Acc:317]	0.236951	0.720078	1.46417	0.226267	0.999601
ENSG00000081059	TCF7	5	133450402	133487556	transcription factor 7 (T-cell specific, HMG-box) [Source:HGNC Symbol;Acc:11639]	-0.0824412	3.46462	0.823193	0.364248	0.999601
ENSG00000081087	OSTM1	6	108362613	108487058	osteopetrosis associated transmembrane protein 1 [Source:HGNC Symbol;Acc:21652]	0.0870963	4.60818	1.09951	0.294374	0.999601
ENSG00000081148	IMPG2	3	100941390	101039404	interphotoreceptor matrix proteoglycan 2 [Source:HGNC Symbol;Acc:18362]	0.702275	-1.88041	2.23257	0.135129	0.999601
ENSG00000081154	PCNP	3	101292939	101313281	PEST proteolytic signal containing nuclear protein [Source:HGNC Symbol;Acc:30023]	0.053792	7.45792	0.688522	0.406667	0.999601
ENSG00000081177	EXD2	14	69658228	69709075	exonuclease 3'-5' domain containing 2 [Source:HGNC Symbol;Acc:20217]	0.0549592	4.852	0.651123	0.419711	0.999601
ENSG00000081181	ARG2	14	68086515	68118437	arginase 2 [Source:HGNC Symbol;Acc:664]	-0.0454925	1.78247	0.123318	0.725463	0.999601
ENSG00000081189	MEF2C	5	88013975	88199922	myocyte enhancer factor 2C [Source:HGNC Symbol;Acc:6996]	0.0868961	2.1513	0.613227	0.433576	0.999601
ENSG00000081307	UBA5	3	132373290	132396941	ubiquitin-like modifier activating enzyme 5 [Source:HGNC Symbol;Acc:23230]	-0.0377185	5.96165	0.421366	0.516256	0.999601
ENSG00000081320	STK17B	2	196998290	197041227	serine/threonine kinase 17b [Source:HGNC Symbol;Acc:11396]	0.057031	4.2896	0.488235	0.484715	0.999601
ENSG00000081377	CDC14B	9	99252523	99382112	cell division cycle 14B [Source:HGNC Symbol;Acc:1719]	0.0400125	4.58425	0.30994	0.577717	0.999601
ENSG00000081386	ZNF510	9	99518147	99540411	zinc finger protein 510 [Source:HGNC Symbol;Acc:29161]	-0.0284969	4.61425	0.163648	0.685819	0.999601
ENSG00000081665	ZNF506	19	19896648	19932560	zinc finger protein 506 [Source:HGNC Symbol;Acc:23780]	-0.0478723	3.25152	0.303543	0.58167	0.999601
ENSG00000081692	JMJD4	1	227918126	227923112	jumonji domain containing 4 [Source:HGNC Symbol;Acc:25724]	-0.00309159	2.18096	0.000781908	0.977692	0.999601
ENSG00000081721	DUSP12	1	161719548	161727028	dual specificity phosphatase 12 [Source:HGNC Symbol;Acc:3067]	-0.0453594	5.03823	0.468908	0.49349	0.999601
ENSG00000081760	AACS	12	125549925	125627873	acetoacetyl-CoA synthetase [Source:HGNC Symbol;Acc:21298]	0.0444644	5.02566	0.455129	0.499909	0.999601
ENSG00000081791	KIAA0141	5	141303373	141321612	KIAA0141 [Source:HGNC Symbol;Acc:28969]	-0.0101537	6.4347	0.0327734	0.856341	0.999601
ENSG00000081800	SLC13A1	7	122753585	122840040	solute carrier family 13 (sodium/sulfate symporters), member 1 [Source:HGNC Symbol;Acc:10916]	-1.08554	-2.03076	5.07778	0.0242344	0.999601
ENSG00000081803	CADPS2	7	121958481	122526813	Ca++-dependent secretion activator 2 [Source:HGNC Symbol;Acc:16018]	0.015557	2.9563	0.0268156	0.869924	0.999601
ENSG00000081818	PCDHB4	5	140501581	140505201	protocadherin beta 4 [Source:HGNC Symbol;Acc:8689]	-0.00228357	1.49512	0.000276885	0.986724	0.999601
ENSG00000081842	PCDHA6	5	140207563	140391929	protocadherin alpha 6 [Source:HGNC Symbol;Acc:8672]	0.0305604	3.65674	0.146155	0.702237	0.999601
ENSG00000081853	PCDHGA2	5	140718539	140892546	protocadherin gamma subfamily A, 2 [Source:HGNC Symbol;Acc:8700]	0.467678	-1.03658	2.48621	0.114848	0.999601
ENSG00000081870	HSPB11	1	54382247	54411602	heat shock protein family B (small), member 11 [Source:HGNC Symbol;Acc:25019]	0.0255864	5.44308	0.171868	0.678457	0.999601
ENSG00000081913	PHLPP1	18	60382672	60647666	PH domain and leucine rich repeat protein phosphatase 1 [Source:HGNC Symbol;Acc:20610]	-0.0484448	7.26984	0.789767	0.37417	0.999601
ENSG00000081923	ATP8B1	18	55313658	55470333	ATPase, aminophospholipid transporter, class I, type 8B, member 1 [Source:HGNC Symbol;Acc:3706]	-0.0507131	0.184732	0.0460272	0.830126	0.999601
ENSG00000082014	SMARCD3	7	150935850	150974982	SWI/SNF related, matrix associated, actin dependent regulator of chromatin, subfamily d, member 3 [Source:HGNC Symbol;Acc:11108]	-0.0924876	5.00527	2.01017	0.156248	0.999601
ENSG00000082068	WDR70	5	37379314	37753537	WD repeat domain 70 [Source:HGNC Symbol;Acc:25495]	-0.051395	5.05609	0.558253	0.454965	0.999601
ENSG00000082126	MPP4	2	202509593	202563417	membrane protein, palmitoylated 4 (MAGUK p55 subfamily member 4) [Source:HGNC Symbol;Acc:13680]	0.496302	-0.873902	2.2432	0.134203	0.999601
ENSG00000082146	STRADB	2	202252581	202345569	STE20-related kinase adaptor beta [Source:HGNC Symbol;Acc:13205]	-0.0556292	5.29305	0.822936	0.364323	0.999601
ENSG00000082153	BZW1	2	201675317	201688569	basic leucine zipper and W2 domains 1 [Source:HGNC Symbol;Acc:18380]	0.0129531	8.80612	0.0586799	0.808595	0.999601
ENSG00000082196	C1QTNF3	5	33987279	34124633	C1q and tumor necrosis factor related protein 3 [Source:HGNC Symbol;Acc:14326]	-0.0472169	2.16963	0.110665	0.739389	0.999601
ENSG00000082212	ME2	18	48405419	48474691	malic enzyme 2, NAD(+)-dependent, mitochondrial [Source:HGNC Symbol;Acc:6984]	0.0112153	7.01769	0.0388995	0.843648	0.999601
ENSG00000082213	C5orf22	5	31532373	31555165	chromosome 5 open reading frame 22 [Source:HGNC Symbol;Acc:25639]	-0.0227054	6.04393	0.154923	0.693874	0.999601
ENSG00000082258	CCNT2	2	135675805	135716912	cyclin T2 [Source:HGNC Symbol;Acc:1600]	0.0224442	6.77009	0.122432	0.726411	0.999601
ENSG00000082269	FAM135A	6	71122644	71270877	family with sequence similarity 135, member A [Source:HGNC Symbol;Acc:21084]	0.0071061	5.51301	0.0128435	0.90977	0.999601
ENSG00000082293	COL19A1	6	70576463	70919679	collagen, type XIX, alpha 1 [Source:HGNC Symbol;Acc:2196]	0.112758	0.114185	0.251909	0.615734	0.999601
ENSG00000082397	EPB41L3	18	5392383	5630699	erythrocyte membrane protein band 4.1-like 3 [Source:HGNC Symbol;Acc:3380]	-0.186251	3.59863	3.96789	0.0463758	0.999601
ENSG00000082438	COBLL1	2	165510134	165700189	cordon-bleu WH2 repeat protein-like 1 [Source:HGNC Symbol;Acc:23571]	0.0532344	4.49701	0.539725	0.462547	0.999601
ENSG00000082482	KCNK2	1	215179118	215410436	potassium channel, subfamily K, member 2 [Source:HGNC Symbol;Acc:6277]	-0.186967	1.95606	2.55527	0.109927	0.999601
ENSG00000082497	SERTAD4	1	210406144	210419976	SERTA domain containing 4 [Source:HGNC Symbol;Acc:25236]	-0.108917	3.0794	0.981804	0.321754	0.999601
ENSG00000082512	TRAF5	1	211499957	211548288	TNF receptor-associated factor 5 [Source:HGNC Symbol;Acc:12035]	-0.0453743	3.67081	0.336069	0.562107	0.999601
ENSG00000082515	MRPL22	5	154320630	154348971	mitochondrial ribosomal protein L22 [Source:HGNC Symbol;Acc:14480]	0.0153948	4.59303	0.0440797	0.833705	0.999601
ENSG00000082516	GEMIN5	5	154266976	154317769	gem (nuclear organelle) associated protein 5 [Source:HGNC Symbol;Acc:20043]	-0.00407182	5.91293	0.00487852	0.944316	0.999601
ENSG00000082556	OPRK1	8	54138284	54164257	opioid receptor, kappa 1 [Source:HGNC Symbol;Acc:8154]	0.38981	-0.721164	2.09937	0.14736	0.999601
ENSG00000082641	NFE2L1	17	46125691	46138849	nuclear factor (erythroid-derived 2)-like 1 [Source:HGNC Symbol;Acc:7781]	-0.0173716	8.62677	0.126618	0.721964	0.999601
ENSG00000082684	SEMA5B	3	122628041	122747452	sema domain, seven thrombospondin repeats (type 1 and type 1-like), transmembrane domain (TM) and short cytoplasmic domain, (semaphorin) 5B [Source:HGNC Symbol;Acc:10737]	-0.070452	7.95079	1.63004	0.201698	0.999601
ENSG00000082701	GSK3B	3	119540170	119813264	glycogen synthase kinase 3 beta [Source:HGNC Symbol;Acc:4617]	0.0140537	7.32268	0.063695	0.800748	0.999601
ENSG00000082781	ITGB5	3	124480795	124606674	integrin, beta 5 [Source:HGNC Symbol;Acc:6160]	-0.020367	5.95072	0.131642	0.716735	0.999601
ENSG00000082805	ERC1	12	1099675	1605099	ELKS/RAB6-interacting/CAST family member 1 [Source:HGNC Symbol;Acc:17072]	0.0301809	5.996	0.29185	0.589037	0.999601
ENSG00000082898	XPO1	2	61704984	61765761	exportin 1 (CRM1 homolog, yeast) [Source:HGNC Symbol;Acc:12825]	-0.0138808	8.91984	0.0687447	0.793173	0.999601
ENSG00000082996	RNF13	3	149530495	149679926	ring finger protein 13 [Source:HGNC Symbol;Acc:10057]	-0.0194268	4.43981	0.0652638	0.798362	0.999601
ENSG00000083067	TRPM3	9	73149949	74061820	transient receptor potential cation channel, subfamily M, member 3 [Source:HGNC Symbol;Acc:17992]	-0.0330285	3.39073	0.142713	0.705598	0.999601
ENSG00000083093	PALB2	16	23614488	23652631	partner and localizer of BRCA2 [Source:HGNC Symbol;Acc:26144]	-0.00748519	4.63708	0.0118221	0.913417	0.999601
ENSG00000083097	DOPEY1	6	83777385	83881069	dopey family member 1 [Source:HGNC Symbol;Acc:21194]	0.0124289	4.47613	0.0263478	0.871054	0.999601
ENSG00000083099	LYRM2	6	90277863	90348472	LYR motif containing 2 [Source:HGNC Symbol;Acc:25229]	-0.00244642	6.02646	0.00162028	0.967892	0.999601
ENSG00000083123	BCKDHB	6	80816364	81055987	branched chain keto acid dehydrogenase E1, beta polypeptide [Source:HGNC Symbol;Acc:987]	0.0409787	4.66552	0.241688	0.622989	0.999601
ENSG00000083168	KAT6A	8	41786997	41909508	K(lysine) acetyltransferase 6A [Source:HGNC Symbol;Acc:13013]	-0.0248066	7.59473	0.22593	0.634558	0.999601
ENSG00000083223	ZCCHC6	9	88902648	88969369	zinc finger, CCHC domain containing 6 [Source:HGNC Symbol;Acc:25817]	0.0625495	4.66092	0.512216	0.474181	0.999601
ENSG00000083290	ULK2	17	19674142	19771249	unc-51 like autophagy activating kinase 2 [Source:HGNC Symbol;Acc:13480]	-0.00389398	4.74861	0.00273385	0.958301	0.999601
ENSG00000083312	TNPO1	5	72112139	72212560	transportin 1 [Source:HGNC Symbol;Acc:6401]	0.07747	9.16915	1.94493	0.163134	0.999601
ENSG00000083444	PLOD1	1	11994262	12035595	procollagen-lysine, 2-oxoglutarate 5-dioxygenase 1 [Source:HGNC Symbol;Acc:9081]	-0.0289798	6.61199	0.23979	0.624358	0.999601
ENSG00000083454	P2RX5	17	3575493	3599698	purinergic receptor P2X, ligand-gated ion channel, 5 [Source:HGNC Symbol;Acc:8536]	0.441955	-1.75875	1.18535	0.276269	0.999601
ENSG00000083457	ITGAE	17	3617922	3704537	integrin, alpha E (antigen CD103, human mucosal lymphocyte antigen 1; alpha polypeptide) [Source:HGNC Symbol;Acc:6147]	0.0162424	4.0742	0.0364251	0.84864	0.999601
ENSG00000083520	DIS3	13	73329540	73356234	DIS3 mitotic control homolog (S. cerevisiae) [Source:HGNC Symbol;Acc:20604]	0.0693319	6.3423	1.36363	0.24291	0.999601
ENSG00000083535	PIBF1	13	73356197	73590591	progesterone immunomodulatory binding factor 1 [Source:HGNC Symbol;Acc:23352]	-0.0218703	4.74556	0.112228	0.737622	0.999601
ENSG00000083544	TDRD3	13	60970591	61148012	tudor domain containing 3 [Source:HGNC Symbol;Acc:20612]	-0.00365583	4.38031	0.00268499	0.958675	0.999601
ENSG00000083635	NUFIP1	13	45513384	45563618	nuclear fragile X mental retardation protein interacting protein 1 [Source:HGNC Symbol;Acc:8057]	-0.0236485	4.35099	0.114088	0.735537	0.999601
ENSG00000083642	PDS5B	13	33160564	33352157	PDS5, regulator of cohesion maintenance, homolog B (S. cerevisiae) [Source:HGNC Symbol;Acc:20418]	-0.0251049	7.14911	0.211874	0.645303	0.999601
ENSG00000083720	OXCT1	5	41730167	41870621	3-oxoacid CoA transferase 1 [Source:HGNC Symbol;Acc:8527]	-0.0526902	5.4528	0.708809	0.399839	0.999601
ENSG00000083750	RRAGB	X	55744172	55785207	Ras-related GTP binding B [Source:HGNC Symbol;Acc:19901]	-0.00945614	2.60794	0.00850022	0.926542	0.999601
ENSG00000083799	CYLD	16	50775961	50835846	cylindromatosis (turban tumor syndrome) [Source:HGNC Symbol;Acc:2584]	0.0945957	4.12443	1.40061	0.236622	0.999601
ENSG00000083807	SLC27A5	19	58990879	59023780	solute carrier family 27 (fatty acid transporter), member 5 [Source:HGNC Symbol;Acc:10999]	0.0515129	1.2739	0.125628	0.723009	0.999601
ENSG00000083812	ZNF324	19	58978423	58984945	zinc finger protein 324 [Source:HGNC Symbol;Acc:14096]	-0.0380282	3.48361	0.200479	0.654334	0.999601
ENSG00000083814	ZNF671	19	58231119	58238992	zinc finger protein 671 [Source:HGNC Symbol;Acc:26279]	0.119316	1.00495	0.408231	0.522869	0.999601
ENSG00000083817	ZNF416	19	58082934	58090295	zinc finger protein 416 [Source:HGNC Symbol;Acc:20645]	-0.0220194	3.06489	0.0589206	0.80821	0.999601
ENSG00000083828	ZNF586	19	58281023	58331307	zinc finger protein 586 [Source:HGNC Symbol;Acc:25949]	0.0453771	3.29983	0.272927	0.601375	0.999601
ENSG00000083838	ZNF446	19	58985384	58992597	zinc finger protein 446 [Source:HGNC Symbol;Acc:21036]	-0.0932612	3.67224	1.40959	0.235124	0.999601
ENSG00000083842	ZNF8	19	58790317	58807254	zinc finger protein 8 [Source:HGNC Symbol;Acc:13154]	-0.0384209	4.01775	0.25027	0.616885	0.999601
ENSG00000083844	ZNF264	19	57702868	57724724	zinc finger protein 264 [Source:HGNC Symbol;Acc:13057]	0.0049533	4.92178	0.00436188	0.947342	0.999601
ENSG00000083845	RPS5	19	58897767	58906173	ribosomal protein S5 [Source:HGNC Symbol;Acc:10426]	-0.0136578	8.64387	0.0841136	0.771798	0.999601
ENSG00000083857	FAT1	4	187508937	187647876	FAT atypical cadherin 1 [Source:HGNC Symbol;Acc:3595]	0.0378751	9.3159	0.722235	0.395412	0.999601
ENSG00000083896	YTHDC1	4	69176105	69215807	YTH domain containing 1 [Source:HGNC Symbol;Acc:30626]	-0.00598382	6.91659	0.0123852	0.911387	0.999601
ENSG00000083937	CHMP2B	3	87276421	87304698	charged multivesicular body protein 2B [Source:HGNC Symbol;Acc:24537]	-0.0278892	4.49297	0.143467	0.704858	0.999601
ENSG00000084070	SMAP2	1	40810522	40888998	small ArfGAP2 [Source:HGNC Symbol;Acc:25082]	-0.00858488	5.12688	0.0196302	0.888575	0.999601
ENSG00000084072	PPIE	1	40157854	40229586	peptidylprolyl isomerase E (cyclophilin E) [Source:HGNC Symbol;Acc:9258]	0.0367438	5.43701	0.391596	0.531462	0.999601
ENSG00000084073	ZMPSTE24	1	40723779	40759856	zinc metallopeptidase STE24 [Source:HGNC Symbol;Acc:12877]	0.0443406	5.80665	0.468268	0.493785	0.999601
ENSG00000084090	STARD7	2	96850597	96874563	StAR-related lipid transfer (START) domain containing 7 [Source:HGNC Symbol;Acc:18063]	-0.0131698	7.7492	0.0623655	0.802796	0.999601
ENSG00000084092	NOA1	4	57829536	57844989	nitric oxide associated 1 [Source:HGNC Symbol;Acc:28473]	-0.017842	4.0612	0.0577906	0.810023	0.999601
ENSG00000084093	REST	4	57774075	57802010	RE1-silencing transcription factor [Source:HGNC Symbol;Acc:9966]	0.0460922	6.11534	0.571616	0.449617	0.999601
ENSG00000084110	HAL	12	96366440	96390143	histidine ammonia-lyase [Source:HGNC Symbol;Acc:4806]	0.00814981	-1.85863	0.000406422	0.983916	0.999601
ENSG00000084112	SSH1	12	109176466	109251366	slingshot protein phosphatase 1 [Source:HGNC Symbol;Acc:30579]	0.0510629	6.51054	0.696971	0.403803	0.999601
ENSG00000084207	GSTP1	11	67351066	67354131	glutathione S-transferase pi 1 [Source:HGNC Symbol;Acc:4638]	0.0670298	8.324	1.76226	0.184343	0.999601
ENSG00000084234	APLP2	11	129939732	130014699	amyloid beta (A4) precursor-like protein 2 [Source:HGNC Symbol;Acc:598]	0.0371579	9.18425	0.627464	0.428287	0.999601
ENSG00000084444	KIAA1467	12	13197218	13295455	KIAA1467 [Source:HGNC Symbol;Acc:29288]	0.0164942	5.47186	0.0547625	0.814974	0.999601
ENSG00000084453	SLCO1A2	12	21417534	21572528	solute carrier organic anion transporter family, member 1A2 [Source:HGNC Symbol;Acc:10956]	-0.235226	-1.52661	0.413882	0.520006	0.999601
ENSG00000084463	WBP11	12	14939410	14956474	WW domain binding protein 11 [Source:HGNC Symbol;Acc:16461]	-0.0414372	7.41626	0.623647	0.429695	0.999601
ENSG00000084623	EIF3I	1	32687529	32697205	eukaryotic translation initiation factor 3, subunit I [Source:HGNC Symbol;Acc:3272]	0.0267904	7.40979	0.248126	0.618398	0.999601
ENSG00000084628	NKAIN1	1	31652592	31712401	Na+/K+ transporting ATPase interacting 1 [Source:HGNC Symbol;Acc:25743]	-0.00579853	6.30078	0.0104326	0.918646	0.999601
ENSG00000084652	TXLNA	1	32645287	32663886	taxilin alpha [Source:HGNC Symbol;Acc:30685]	-0.0294678	7.11379	0.308044	0.578883	0.999601
ENSG00000084676	NCOA1	2	24714783	24993571	nuclear receptor coactivator 1 [Source:HGNC Symbol;Acc:7668]	-0.00954197	5.76614	0.0277356	0.867732	0.999601
ENSG00000084693	AGBL5	2	27265232	27293490	ATP/GTP binding protein-like 5 [Source:HGNC Symbol;Acc:26147]	-0.0592443	6.23595	1.06642	0.301754	0.999601
ENSG00000084710	EFR3B	2	25264999	25378243	EFR3 homolog B (S. cerevisiae) [Source:HGNC Symbol;Acc:29155]	0.0246572	5.22494	0.150567	0.697994	0.999601
ENSG00000084731	KIF3C	2	26149471	26205618	kinesin family member 3C [Source:HGNC Symbol;Acc:6321]	-0.00314262	6.08851	0.00277875	0.95796	0.999601
ENSG00000084733	RAB10	2	26256976	26360323	RAB10, member RAS oncogene family [Source:HGNC Symbol;Acc:9759]	0.0300763	7.33495	0.250488	0.616732	0.999601
ENSG00000084754	HADHA	2	26413504	26467594	hydroxyacyl-CoA dehydrogenase/3-ketoacyl-CoA thiolase/enoyl-CoA hydratase (trifunctional protein), alpha subunit [Source:HGNC Symbol;Acc:4801]	-0.0176812	7.22371	0.11166	0.738262	0.999601
ENSG00000084764	MAPRE3	2	27193480	27250064	microtubule-associated protein, RP/EB family, member 3 [Source:HGNC Symbol;Acc:6892]	-0.048904	3.80372	0.320137	0.571525	0.999601
ENSG00000084774	CAD	2	27440258	27466811	carbamoyl-phosphate synthetase 2, aspartate transcarbamylase, and dihydroorotase [Source:HGNC Symbol;Acc:1424]	-0.0106604	6.57632	0.0320447	0.857929	0.999601
ENSG00000085063	CD59	11	33719807	33757991	CD59 molecule, complement regulatory protein [Source:HGNC Symbol;Acc:1689]	0.0261127	5.58644	0.182932	0.668865	0.999601
ENSG00000085117	CD82	11	44585977	44641913	CD82 molecule [Source:HGNC Symbol;Acc:6210]	-0.153875	0.492325	0.73267	0.392019	0.999601
ENSG00000085185	BCORL1	X	129115083	129192058	BCL6 corepressor-like 1 [Source:HGNC Symbol;Acc:25657]	-0.0337124	5.81012	0.287628	0.591745	0.999601
ENSG00000085224	ATRX	X	76760356	77041702	alpha thalassemia/mental retardation syndrome X-linked [Source:HGNC Symbol;Acc:886]	0.00936832	7.8807	0.0299194	0.862673	0.999601
ENSG00000085231	TAF9	5	68646811	68665840	TAF9 RNA polymerase II, TATA box binding protein (TBP)-associated factor, 32kDa [Source:HGNC Symbol;Acc:11542]	0.0370081	5.92432	0.306185	0.580031	0.999601
ENSG00000085274	MYNN	3	169490619	169507504	myoneurin [Source:HGNC Symbol;Acc:14955]	0.106361	4.43676	1.70621	0.191478	0.999601
ENSG00000085276	MECOM	3	168801287	169381406	MDS1 and EVI1 complex locus [Source:HGNC Symbol;Acc:3498]	0.0737389	0.32382	0.133156	0.715182	0.999601
ENSG00000085365	SCAMP1	5	77656339	77776562	secretory carrier membrane protein 1 [Source:HGNC Symbol;Acc:10563]	0.0985212	5.26626	1.79699	0.180077	0.999601
ENSG00000085377	PREP	6	105725440	105850959	prolyl endopeptidase [Source:HGNC Symbol;Acc:9358]	-0.0039539	5.83709	0.00493757	0.94398	0.999601
ENSG00000085382	HACE1	6	105175968	105307794	HECT domain and ankyrin repeat containing E3 ubiquitin protein ligase 1 [Source:HGNC Symbol;Acc:21033]	0.0159674	5.4274	0.0545393	0.815345	0.999601
ENSG00000085415	SEH1L	18	12947132	12987535	SEH1-like (S. cerevisiae) [Source:HGNC Symbol;Acc:30379]	0.0146068	6.23309	0.045783	0.830571	0.999601
ENSG00000085433	WDR47	1	109512836	109584850	WD repeat domain 47 [Source:HGNC Symbol;Acc:29141]	-0.00781206	4.69281	0.0100637	0.920092	0.999601
ENSG00000085449	WDFY1	2	224720433	224810104	WD repeat and FYVE domain containing 1 [Source:HGNC Symbol;Acc:20451]	0.0176759	6.76972	0.0942342	0.758862	0.999601
ENSG00000085465	OVGP1	1	111956936	111970399	oviductal glycoprotein 1, 120kDa [Source:HGNC Symbol;Acc:8524]	-0.226103	-0.281441	0.551204	0.457826	0.999601
ENSG00000085491	SLC25A24	1	108676658	108743471	solute carrier family 25 (mitochondrial carrier; phosphate carrier), member 24 [Source:HGNC Symbol;Acc:20662]	0.0249856	6.66839	0.146647	0.70176	0.999601
ENSG00000085511	MAP3K4	6	161412759	161538417	mitogen-activated protein kinase kinase kinase 4 [Source:HGNC Symbol;Acc:6856]	-0.0200283	6.31119	0.12098	0.727974	0.999601
ENSG00000085514	PILRA	7	99965153	99997719	paired immunoglobin-like type 2 receptor alpha [Source:HGNC Symbol;Acc:20396]	-0.0246158	-0.20163	0.0124446	0.911176	0.999601
ENSG00000085552	IGSF9	1	159896829	159915386	immunoglobulin superfamily, member 9 [Source:HGNC Symbol;Acc:18132]	-0.0747993	4.47179	0.871303	0.350595	0.999601
ENSG00000085563	ABCB1	7	87133175	87342611	ATP-binding cassette, sub-family B (MDR/TAP), member 1 [Source:HGNC Symbol;Acc:40]	0.144266	4.92189	4.62825	0.0314497	0.999601
ENSG00000085644	ZNF213	16	3179778	3192806	zinc finger protein 213 [Source:HGNC Symbol;Acc:13005]	-0.0877955	4.30459	1.30315	0.253638	0.999601
ENSG00000085662	AKR1B1	7	134127102	134144036	aldo-keto reductase family 1, member B1 (aldose reductase) [Source:HGNC Symbol;Acc:381]	0.0219655	7.0784	0.143151	0.705169	0.999601
ENSG00000085719	CPNE3	8	87497059	87573726	copine III [Source:HGNC Symbol;Acc:2316]	0.0224436	6.36783	0.14207	0.706232	0.999601
ENSG00000085721	RRN3	16	15153879	15188174	RRN3 RNA polymerase I transcription factor homolog (S. cerevisiae) [Source:HGNC Symbol;Acc:30346]	-0.0311549	5.81945	0.268437	0.604383	0.999601
ENSG00000085733	CTTN	11	70244510	70282690	cortactin [Source:HGNC Symbol;Acc:3338]	0.0479952	7.66258	0.853372	0.3556	0.999601
ENSG00000085760	MTIF2	2	55463731	55496483	mitochondrial translational initiation factor 2 [Source:HGNC Symbol;Acc:7441]	0.02603	5.12832	0.164149	0.685365	0.999601
ENSG00000085788	DDHD2	8	38082736	38133076	DDHD domain containing 2 [Source:HGNC Symbol;Acc:29106]	-0.00496829	6.82915	0.006595	0.935275	0.999601
ENSG00000085831	TTC39A	1	51752930	51810788	tetratricopeptide repeat domain 39A [Source:HGNC Symbol;Acc:18657]	-0.28765	-1.11896	0.77264	0.379402	0.999601
ENSG00000085832	EPS15	1	51819935	51985000	epidermal growth factor receptor pathway substrate 15 [Source:HGNC Symbol;Acc:3419]	0.0251663	6.16552	0.162264	0.687081	0.999601
ENSG00000085840	ORC1	1	52838501	52870131	origin recognition complex, subunit 1 [Source:HGNC Symbol;Acc:8487]	-0.00742238	6.15112	0.0157178	0.90023	0.999601
ENSG00000085871	MGST2	4	140586922	140661899	microsomal glutathione S-transferase 2 [Source:HGNC Symbol;Acc:7063]	0.0183823	3.61694	0.0503811	0.822401	0.999601
ENSG00000085872	CHERP	19	16628700	16653341	calcium homeostasis endoplasmic reticulum protein [Source:HGNC Symbol;Acc:16930]	-0.0293479	6.73175	0.188956	0.663787	0.999601
ENSG00000085978	ATG16L1	2	234118697	234204320	autophagy related 16-like 1 (S. cerevisiae) [Source:HGNC Symbol;Acc:21498]	0.0583102	4.70078	0.717501	0.396965	0.999601
ENSG00000085982	USP40	2	234384166	234475428	ubiquitin specific peptidase 40 [Source:HGNC Symbol;Acc:20069]	0.0589598	5.44045	0.983482	0.321341	0.999601
ENSG00000085998	POMGNT1	1	46654354	46685977	protein O-linked mannose beta1,2-N-acetylglucosaminyltransferase [Source:HGNC Symbol;Acc:19139]	0.0528764	6.41995	0.883337	0.347289	0.999601
ENSG00000085999	RAD54L	1	46713360	46744145	RAD54-like (S. cerevisiae) [Source:HGNC Symbol;Acc:9826]	0.0280803	5.91203	0.229286	0.632054	0.999601
ENSG00000086015	MAST2	1	46252659	46501796	microtubule associated serine/threonine kinase 2 [Source:HGNC Symbol;Acc:19035]	-0.0466609	6.79344	0.724486	0.394677	0.999601
ENSG00000086061	DNAJA1	9	33025209	33039905	DnaJ (Hsp40) homolog, subfamily A, member 1 [Source:HGNC Symbol;Acc:5229]	0.0381208	8.95775	0.568857	0.450714	0.999601
ENSG00000086062	B4GALT1	9	33104080	33167354	UDP-Gal:betaGlcNAc beta 1,4- galactosyltransferase, polypeptide 1 [Source:HGNC Symbol;Acc:924]	-0.0343276	4.95158	0.275556	0.599629	0.999601
ENSG00000086065	CHMP5	9	33264940	33281977	charged multivesicular body protein 5 [Source:HGNC Symbol;Acc:26942]	0.0819942	5.82924	1.75808	0.184864	0.999601
ENSG00000086102	NFX1	9	33290509	33371155	nuclear transcription factor, X-box binding 1 [Source:HGNC Symbol;Acc:7803]	-0.0521099	5.73345	0.679899	0.409622	0.999601
ENSG00000086189	DIMT1	5	61683081	61699766	DIM1 dimethyladenosine transferase 1 homolog (S. cerevisiae) [Source:HGNC Symbol;Acc:30217]	0.0244572	5.87257	0.145396	0.702975	0.999601
ENSG00000086200	IPO11	5	61699799	61924409	importin 11 [Source:HGNC Symbol;Acc:20628]	0.0872539	5.8251	1.74079	0.187038	0.999601
ENSG00000086232	EIF2AK1	7	6061881	6098861	eukaryotic translation initiation factor 2-alpha kinase 1 [Source:HGNC Symbol;Acc:24921]	-0.0200339	7.41031	0.140543	0.707742	0.999601
ENSG00000086289	EPDR1	7	37723446	37991543	ependymin related protein 1 (zebrafish) [Source:HGNC Symbol;Acc:17572]	-0.088437	2.24525	0.528282	0.46733	0.999601
ENSG00000086300	SNX10	7	26331541	26413949	sorting nexin 10 [Source:HGNC Symbol;Acc:14974]	-0.168308	-0.338197	0.53086	0.466245	0.999601
ENSG00000086475	SEPHS1	10	13359424	13390297	selenophosphate synthetase 1 [Source:HGNC Symbol;Acc:19685]	0.00663234	7.67526	0.0162465	0.898575	0.999601
ENSG00000086504	MRPL28	16	417384	420527	mitochondrial ribosomal protein L28 [Source:HGNC Symbol;Acc:14484]	0.0198042	5.82013	0.117361	0.731915	0.999601
ENSG00000086506	HBQ1	16	230452	231180	hemoglobin, theta 1 [Source:HGNC Symbol;Acc:4833]	-0.603983	-0.535428	5.37653	0.0204094	0.999601
ENSG00000086544	ITPKC	19	41223008	41246765	inositol-trisphosphate 3-kinase C [Source:HGNC Symbol;Acc:14897]	0.0264967	3.95177	0.0960713	0.756596	0.999601
ENSG00000086570	FAT2	5	150883654	150948505	FAT atypical cadherin 2 [Source:HGNC Symbol;Acc:3596]	0.127106	-0.341783	0.288162	0.591401	0.999601
ENSG00000086589	RBM22	5	150070356	150080669	RNA binding motif protein 22 [Source:HGNC Symbol;Acc:25503]	0.0362951	6.21496	0.403955	0.525054	0.999601
ENSG00000086598	TMED2	12	124069078	124083116	transmembrane emp24 domain trafficking protein 2 [Source:HGNC Symbol;Acc:16996]	0.0585667	7.3488	0.714857	0.397836	0.999601
ENSG00000086619	ERO1LB	1	236378855	236445319	ERO1-like beta (S. cerevisiae) [Source:HGNC Symbol;Acc:14355]	0.0248973	1.89949	0.0435285	0.834733	0.999601
ENSG00000086666	ZFAND6	15	80351910	80430735	zinc finger, AN1-type domain 6 [Source:HGNC Symbol;Acc:30164]	0.00660575	6.19276	0.0127392	0.910135	0.999601
ENSG00000086712	TXLNG	X	16804550	16862642	taxilin gamma [Source:HGNC Symbol;Acc:18578]	-0.0452648	5.53335	0.542282	0.461488	0.999601
ENSG00000086730	LAT2	7	73613982	73644161	linker for activation of T cells family, member 2 [Source:HGNC Symbol;Acc:12749]	-0.13244	1.44729	0.893148	0.344626	0.999601
ENSG00000086758	HUWE1	X	53559057	53713673	HECT, UBA and WWE domain containing 1, E3 ubiquitin protein ligase [Source:HGNC Symbol;Acc:30892]	0.0218	9.17926	0.231551	0.630376	0.999601
ENSG00000086827	ZW10	11	113603909	113644533	zw10 kinetochore protein [Source:HGNC Symbol;Acc:13194]	-0.0140146	5.65127	0.0574196	0.810622	0.999601
ENSG00000086848	ALG9	11	111652919	111742305	ALG9, alpha-1,2-mannosyltransferase [Source:HGNC Symbol;Acc:15672]	-0.0758389	4.0392	1.06302	0.302527	0.999601
ENSG00000086991	NOX4	11	89057524	89322779	NADPH oxidase 4 [Source:HGNC Symbol;Acc:7891]	-0.144865	3.00048	2.22182	0.136072	0.999601
ENSG00000087008	ACOX3	4	8368009	8442450	acyl-CoA oxidase 3, pristanoyl [Source:HGNC Symbol;Acc:121]	0.142986	4.05604	3.64569	0.0562145	0.999601
ENSG00000087053	MTMR2	11	95566046	95658479	myotubularin related protein 2 [Source:HGNC Symbol;Acc:7450]	0.0493505	7.11909	0.763498	0.382236	0.999601
ENSG00000087074	PPP1R15A	19	49375649	49379314	protein phosphatase 1, regulatory subunit 15A [Source:HGNC Symbol;Acc:14375]	0.021557	5.40764	0.133948	0.714374	0.999601
ENSG00000087076	HSD17B14	19	49316274	49339935	hydroxysteroid (17-beta) dehydrogenase 14 [Source:HGNC Symbol;Acc:23238]	-0.0609602	0.786974	0.127953	0.720564	0.999601
ENSG00000087077	TRIP6	7	100464760	100471076	thyroid hormone receptor interactor 6 [Source:HGNC Symbol;Acc:12311]	0.0243403	5.43314	0.155831	0.693024	0.999601
ENSG00000087085	ACHE	7	100487615	100494594	acetylcholinesterase [Source:HGNC Symbol;Acc:108]	0.270707	2.48593	5.5628	0.018346	0.999601
ENSG00000087087	SRRT	7	100472733	100486285	serrate RNA effector molecule homolog (Arabidopsis) [Source:HGNC Symbol;Acc:24101]	-0.0875	7.97977	2.63665	0.104424	0.999601
ENSG00000087088	BAX	19	49458072	49465055	BCL2-associated X protein [Source:HGNC Symbol;Acc:959]	0.103892	6.92851	3.70049	0.0543966	0.999601
ENSG00000087095	NLK	17	26368763	26523407	nemo-like kinase [Source:HGNC Symbol;Acc:29858]	0.0380415	5.82237	0.436903	0.508621	0.999601
ENSG00000087111	PIGS	17	26880401	26898890	phosphatidylinositol glycan anchor biosynthesis, class S [Source:HGNC Symbol;Acc:14937]	-0.014831	5.6896	0.0649181	0.798885	0.999601
ENSG00000087152	ATXN7L3	17	42269173	42277481	ataxin 7-like 3 [Source:HGNC Symbol;Acc:25416]	-0.0119355	6.52235	0.0466734	0.828956	0.999601
ENSG00000087157	PGS1	17	76374721	76421195	phosphatidylglycerophosphate synthase 1 [Source:HGNC Symbol;Acc:30029]	-0.0315115	4.91662	0.24239	0.622485	0.999601
ENSG00000087191	PSMC5	17	61904512	61909379	proteasome (prosome, macropain) 26S subunit, ATPase, 5 [Source:HGNC Symbol;Acc:9552]	0.0463518	7.11569	0.763847	0.382127	0.999601
ENSG00000087206	UIMC1	5	176332006	176449634	ubiquitin interaction motif containing 1 [Source:HGNC Symbol;Acc:30298]	-0.0637506	5.21454	0.954586	0.328555	0.999601
ENSG00000087245	MMP2	16	55423612	55540603	matrix metallopeptidase 2 (gelatinase A, 72kDa gelatinase, 72kDa type IV collagenase) [Source:HGNC Symbol;Acc:7166]	-0.0284239	9.41002	0.359074	0.549021	0.999601
ENSG00000087253	LPCAT2	16	55542910	55620582	lysophosphatidylcholine acyltransferase 2 [Source:HGNC Symbol;Acc:26032]	0.0483355	3.13508	0.298495	0.584827	0.999601
ENSG00000087258	GNAO1	16	56225302	56391356	guanine nucleotide binding protein (G protein), alpha activating activity polypeptide O [Source:HGNC Symbol;Acc:4389]	-0.237574	2.32477	4.21458	0.0400781	0.999601
ENSG00000087263	OGFOD1	16	56485402	56513012	2-oxoglutarate and iron-dependent oxygenase domain containing 1 [Source:HGNC Symbol;Acc:25585]	-0.0171742	5.57029	0.0756182	0.783326	0.999601
ENSG00000087266	SH3BP2	4	2794750	2842825	SH3-domain binding protein 2 [Source:HGNC Symbol;Acc:10825]	0.0118566	5.57112	0.0364602	0.848568	0.999601
ENSG00000087269	NOP14	4	2939660	2965112	NOP14 nucleolar protein [Source:HGNC Symbol;Acc:16821]	-0.0743027	5.49117	1.47024	0.225308	0.999601
ENSG00000087274	ADD1	4	2845584	2931803	adducin 1 (alpha) [Source:HGNC Symbol;Acc:243]	0.00181506	8.41914	0.00135907	0.970592	0.999601
ENSG00000087299	L2HGDH	14	50704281	50779266	L-2-hydroxyglutarate dehydrogenase [Source:HGNC Symbol;Acc:20499]	-0.0441462	3.47357	0.238814	0.625064	0.999601
ENSG00000087301	TXNDC16	14	52897308	53019240	thioredoxin domain containing 16 [Source:HGNC Symbol;Acc:19965]	0.0701531	4.5406	0.845353	0.35787	0.999601
ENSG00000087302	C14orf166	14	52456193	52471420	chromosome 14 open reading frame 166 [Source:HGNC Symbol;Acc:23169]	0.0170262	7.39307	0.0980428	0.754191	0.999601
ENSG00000087303	NID2	14	52471521	52535712	nidogen 2 (osteonidogen) [Source:HGNC Symbol;Acc:13389]	-0.0610994	7.14403	1.21463	0.270417	0.999601
ENSG00000087338	GMCL1	2	70056774	70108528	germ cell-less, spermatogenesis associated 1 [Source:HGNC Symbol;Acc:23843]	0.0877429	4.79116	1.63941	0.200407	0.999601
ENSG00000087365	SF3B2	11	65818200	65836779	splicing factor 3b, subunit 2, 145kDa [Source:HGNC Symbol;Acc:10769]	-0.0382507	8.37799	0.585784	0.444054	0.999601
ENSG00000087448	KLHL42	12	27932953	27955973	kelch-like family member 42 [Source:HGNC Symbol;Acc:29252]	0.0236751	6.28961	0.149828	0.698699	0.999601
ENSG00000087460	GNAS	20	57414773	57486247	GNAS complex locus [Source:HGNC Symbol;Acc:4392]	-0.0293104	10.3455	0.542274	0.461492	0.999601
ENSG00000087470	DNM1L	12	32832134	32898486	dynamin 1-like [Source:HGNC Symbol;Acc:2973]	0.0180253	7.32272	0.104563	0.746422	0.999601
ENSG00000087494	PTHLH	12	28111017	28125638	parathyroid hormone-like hormone [Source:HGNC Symbol;Acc:9607]	0.863445	-1.69546	4.56758	0.0325826	0.999601
ENSG00000087502	ERGIC2	12	29490285	29534122	ERGIC and golgi 2 [Source:HGNC Symbol;Acc:30208]	-0.00272498	5.42283	0.00174136	0.966714	0.999601
ENSG00000087510	TFAP2C	20	55204358	55214339	transcription factor AP-2 gamma (activating enhancer binding protein 2 gamma) [Source:HGNC Symbol;Acc:11744]	-0.179233	-1.6202	0.211378	0.645689	0.999601
ENSG00000087586	AURKA	20	54944445	54967393	aurora kinase A [Source:HGNC Symbol;Acc:11393]	0.0720768	6.2857	1.32544	0.249619	0.999601
ENSG00000087589	CASS4	20	54987168	55034396	Cas scaffolding protein family member 4 [Source:HGNC Symbol;Acc:15878]	-0.513161	-1.17311	2.39066	0.122062	0.999601
ENSG00000087884	AAMDC	11	77532155	77629478	adipogenesis associated, Mth938 domain containing [Source:HGNC Symbol;Acc:30205]	0.117517	1.68901	0.823594	0.364132	0.999601
ENSG00000087903	RFX2	19	5993175	6199583	regulatory factor X, 2 (influences HLA class II expression) [Source:HGNC Symbol;Acc:9983]	-0.157279	3.91363	3.90781	0.0480621	0.999601
ENSG00000087995	METTL2A	17	60501228	60527454	methyltransferase like 2A [Source:HGNC Symbol;Acc:25755]	0.019759	4.79351	0.0929613	0.760446	0.999601
ENSG00000088035	ALG6	1	63833261	63904233	ALG6, alpha-1,3-glucosyltransferase [Source:HGNC Symbol;Acc:23157]	0.161303	4.21475	3.71845	0.0538143	0.999601
ENSG00000088038	CNOT3	19	54641444	54659419	CCR4-NOT transcription complex, subunit 3 [Source:HGNC Symbol;Acc:7879]	-0.051996	6.60958	0.595412	0.440334	0.999601
ENSG00000088053	GP6	19	55525073	55549632	glycoprotein VI (platelet) [Source:HGNC Symbol;Acc:14388]	-0.142561	-0.893239	0.17464	0.67602	0.999601
ENSG00000088179	PTPN4	2	120517207	120741394	protein tyrosine phosphatase, non-receptor type 4 (megakaryocyte) [Source:HGNC Symbol;Acc:9656]	-0.0161806	4.82868	0.0433755	0.83502	0.999601
ENSG00000088205	DDX18	2	118572226	118589955	DEAD (Asp-Glu-Ala-Asp) box polypeptide 18 [Source:HGNC Symbol;Acc:2741]	0.00389879	7.28894	0.00422845	0.948153	0.999601
ENSG00000088247	KHSRP	19	6413359	6424805	KH-type splicing regulatory protein [Source:HGNC Symbol;Acc:6316]	-0.0357788	8.784	0.477547	0.489535	0.999601
ENSG00000088256	GNA11	19	3094408	3124002	guanine nucleotide binding protein (G protein), alpha 11 (Gq class) [Source:HGNC Symbol;Acc:4379]	-0.0532041	5.22116	0.649736	0.420207	0.999601
ENSG00000088280	ASAP3	1	23755056	23810685	ArfGAP with SH3 domain, ankyrin repeat and PH domain 3 [Source:HGNC Symbol;Acc:14987]	0.0321532	6.59892	0.345859	0.556467	0.999601
ENSG00000088298	EDEM2	20	33703160	33865928	ER degradation enhancer, mannosidase alpha-like 2 [Source:HGNC Symbol;Acc:15877]	0.011014	3.13809	0.0134065	0.907822	0.999601
ENSG00000088305	DNMT3B	20	31350191	31397162	DNA (cytosine-5-)-methyltransferase 3 beta [Source:HGNC Symbol;Acc:2979]	-0.0252867	6.60836	0.191572	0.661611	0.999601
ENSG00000088325	TPX2	20	30327074	30389608	TPX2, microtubule-associated, homolog (Xenopus laevis) [Source:HGNC Symbol;Acc:1249]	0.0831422	8.57565	2.72391	0.0988555	0.999601
ENSG00000088340	FER1L4	20	34146507	34195484	fer-1-like 4 (C. elegans) pseudogene [Source:HGNC Symbol;Acc:15801]	-0.043304	-1.31623	0.0104156	0.918712	0.999601
ENSG00000088356	PDRG1	20	30532758	30539895	p53 and DNA-damage regulated 1 [Source:HGNC Symbol;Acc:16119]	-0.0421972	4.21291	0.310213	0.57755	0.999601
ENSG00000088367	EPB41L1	20	34679426	34820721	erythrocyte membrane protein band 4.1-like 1 [Source:HGNC Symbol;Acc:3378]	0.00476411	6.621	0.00761838	0.930446	0.999601
ENSG00000088387	DOCK9	13	99445741	99738879	dedicator of cytokinesis 9 [Source:HGNC Symbol;Acc:14132]	0.00314789	4.89721	0.0022342	0.9623	0.999601
ENSG00000088448	ANKRD10	13	111530887	111567416	ankyrin repeat domain 10 [Source:HGNC Symbol;Acc:20265]	-0.0465632	6.9018	0.74559	0.387876	0.999601
ENSG00000088451	TGDS	13	95226308	95248511	TDP-glucose 4,6-dehydratase [Source:HGNC Symbol;Acc:20324]	0.00905316	3.4351	0.0111923	0.915746	0.999601
ENSG00000088538	DOCK3	3	50712672	51421629	dedicator of cytokinesis 3 [Source:HGNC Symbol;Acc:2989]	0.113912	1.04842	0.479357	0.488714	0.999601
ENSG00000088543	C3orf18	3	50595462	50608458	chromosome 3 open reading frame 18 [Source:HGNC Symbol;Acc:24837]	0.112094	0.995187	0.507394	0.476269	0.999601
ENSG00000088682	COQ9	16	57481337	57495187	coenzyme Q9 homolog (S. cerevisiae) [Source:HGNC Symbol;Acc:25302]	-0.0697555	5.02385	1.17764	0.277838	0.999601
ENSG00000088727	KIF9	3	47269516	47324941	kinesin family member 9 [Source:HGNC Symbol;Acc:16666]	0.0637711	2.57056	0.374517	0.540552	0.999601
ENSG00000088756	ARHGAP28	18	6729717	6915715	Rho GTPase activating protein 28 [Source:HGNC Symbol;Acc:25509]	0.0161411	5.18182	0.0622335	0.803	0.999601
ENSG00000088766	CRLS1	20	5986736	6020699	cardiolipin synthase 1 [Source:HGNC Symbol;Acc:16148]	-0.0128588	4.73312	0.0307899	0.86071	0.999601
ENSG00000088808	PPP1R13B	14	104200089	104313927	protein phosphatase 1, regulatory subunit 13B [Source:HGNC Symbol;Acc:14950]	-0.0330262	1.75239	0.069309	0.792345	0.999601
ENSG00000088812	ATRN	20	3451687	3631769	attractin [Source:HGNC Symbol;Acc:885]	0.00520006	6.61226	0.00904415	0.924235	0.999601
ENSG00000088826	SMOX	20	4101627	4168394	spermine oxidase [Source:HGNC Symbol;Acc:15862]	-0.117998	3.84823	2.14381	0.143146	0.999601
ENSG00000088832	FKBP1A	20	1349622	1373806	FK506 binding protein 1A, 12kDa [Source:HGNC Symbol;Acc:3711]	-0.0126231	7.24599	0.0532119	0.817566	0.999601
ENSG00000088833	NSFL1C	20	1422807	1448417	NSFL1 (p97) cofactor (p47) [Source:HGNC Symbol;Acc:15912]	-0.00212891	5.90087	0.00128162	0.971442	0.999601
ENSG00000088836	SLC4A11	20	3208063	3219887	solute carrier family 4, sodium borate transporter, member 11 [Source:HGNC Symbol;Acc:16438]	0.0972111	1.7109	0.597834	0.439405	0.999601
ENSG00000088854	C20orf194	20	3229951	3388272	chromosome 20 open reading frame 194 [Source:HGNC Symbol;Acc:17721]	-0.00825171	5.47507	0.0173724	0.895139	0.999601
ENSG00000088876	ZNF343	20	2462463	2505348	zinc finger protein 343 [Source:HGNC Symbol;Acc:16017]	-0.0358897	3.39793	0.171763	0.67855	0.999601
ENSG00000088881	EBF4	20	2673480	2740754	early B-cell factor 4 [Source:HGNC Symbol;Acc:29278]	-0.0948232	3.88971	1.15084	0.283373	0.999601
ENSG00000088882	CPXM1	20	2774715	2781283	carboxypeptidase X (M14 family), member 1 [Source:HGNC Symbol;Acc:15771]	-0.0820662	7.05184	2.00055	0.157242	0.999601
ENSG00000088888	MAVS	20	3827487	3849280	mitochondrial antiviral signaling protein [Source:HGNC Symbol;Acc:29233]	-0.0267443	5.6379	0.198878	0.655628	0.999601
ENSG00000088899		20	3143263	3154192	Leucine zipper putative tumor suppressor 3 [Source:UniProtKB/Swiss-Prot;Acc:O60299]	-0.0699149	3.80646	0.715833	0.397514	0.999601
ENSG00000088930	XRN2	20	21283942	21370463	5'-3' exoribonuclease 2 [Source:HGNC Symbol;Acc:12836]	-0.00409553	7.79285	0.0058796	0.938879	0.999601
ENSG00000088970	PLK1S1	20	21106624	21227260	polo-like kinase 1 substrate 1 [Source:HGNC Symbol;Acc:15865]	-0.16253	2.4443	2.44644	0.117792	0.999601
ENSG00000088986	DYNLL1	12	120907653	120936296	dynein, light chain, LC8-type 1 [Source:HGNC Symbol;Acc:15476]	-0.00562854	7.92543	0.0120681	0.912525	0.999601
ENSG00000088992	TESC	12	117476728	117537284	tescalcin [Source:HGNC Symbol;Acc:26065]	-0.359414	-1.53293	1.01211	0.314397	0.999601
ENSG00000089006	SNX5	20	17922241	17949623	sorting nexin 5 [Source:HGNC Symbol;Acc:14969]	-0.0320904	6.74013	0.285605	0.593051	0.999601
ENSG00000089009	RPL6	12	112842994	112856642	ribosomal protein L6 [Source:HGNC Symbol;Acc:10362]	-0.069869	9.54235	2.66358	0.102669	0.999601
ENSG00000089022	MAPKAPK5	12	112279782	112334343	mitogen-activated protein kinase-activated protein kinase 5 [Source:HGNC Symbol;Acc:6889]	-0.0212204	5.4274	0.120681	0.728297	0.999601
ENSG00000089048	ESF1	20	13694969	13765532	ESF1, nucleolar pre-rRNA processing protein, homolog (S. cerevisiae) [Source:HGNC Symbol;Acc:15898]	-0.0127799	5.47278	0.0382746	0.844893	0.999601
ENSG00000089050	RBBP9	20	18467184	18477887	retinoblastoma binding protein 9 [Source:HGNC Symbol;Acc:9892]	-0.0438567	5.03382	0.48785	0.484888	0.999601
ENSG00000089053	ANAPC5	12	121746048	121837699	anaphase promoting complex subunit 5 [Source:HGNC Symbol;Acc:15713]	-0.0229665	6.77966	0.175708	0.675088	0.999601
ENSG00000089057	SLC23A2	20	4833002	4990939	solute carrier family 23 (nucleobase transporters), member 2 [Source:HGNC Symbol;Acc:10973]	0.0327127	6.1606	0.33999	0.559835	0.999601
ENSG00000089060	SLC24A6	12	113736564	113797298	solute carrier family 24 (sodium/lithium/calcium exchanger), member 6 [Source:HGNC Symbol;Acc:26175]	-0.00187779	3.25292	0.00040057	0.984032	0.999601
ENSG00000089063	TMEM230	20	5080486	5093749	transmembrane protein 230 [Source:HGNC Symbol;Acc:15876]	-0.0222577	6.26583	0.147063	0.701358	0.999601
ENSG00000089091	DZANK1	20	18364011	18447829	double zinc ribbon and ankyrin repeat domains 1 [Source:HGNC Symbol;Acc:15858]	0.0970031	2.6763	0.985976	0.320728	0.999601
ENSG00000089094	KDM2B	12	121866900	122018920	lysine (K)-specific demethylase 2B [Source:HGNC Symbol;Acc:13610]	-0.0240625	6.33664	0.139892	0.708389	0.999601
ENSG00000089116	LHX5	12	113899839	113910085	LIM homeobox 5 [Source:HGNC Symbol;Acc:14216]	-0.202861	1.17741	1.44709	0.228995	0.999601
ENSG00000089123	TASP1	20	13246709	13619587	taspase, threonine aspartase, 1 [Source:HGNC Symbol;Acc:15859]	0.0261817	2.24835	0.0384467	0.844549	0.999601
ENSG00000089154	GCN1L1	12	120565007	120632513	GCN1 general control of amino-acid synthesis 1-like 1 (yeast) [Source:HGNC Symbol;Acc:4199]	0.0506821	7.93924	1.00184	0.316866	0.999601
ENSG00000089157	RPLP0	12	120634489	120639038	ribosomal protein, large, P0 [Source:HGNC Symbol;Acc:10371]	-0.0473703	10.0773	1.19065	0.275199	0.999601
ENSG00000089159	PXN	12	120648250	120703574	paxillin [Source:HGNC Symbol;Acc:9718]	0.120746	6.44956	3.49379	0.0615994	0.999601
ENSG00000089163	SIRT4	12	120740119	120751052	sirtuin 4 [Source:HGNC Symbol;Acc:14932]	0.223793	-1.20906	0.323965	0.569235	0.999601
ENSG00000089177	KIF16B	20	16252749	16554078	kinesin family member 16B [Source:HGNC Symbol;Acc:15869]	-0.0220254	3.71219	0.0718903	0.788604	0.999601
ENSG00000089195	TRMT6	20	5917881	5931182	tRNA methyltransferase 6 homolog (S. cerevisiae) [Source:HGNC Symbol;Acc:20900]	-0.0499104	5.21001	0.650429	0.419959	0.999601
ENSG00000089199	CHGB	20	5892076	5906007	chromogranin B (secretogranin 1) [Source:HGNC Symbol;Acc:1930]	-0.10743	2.26518	0.847865	0.357157	0.999601
ENSG00000089220	PEBP1	12	118573663	118583389	phosphatidylethanolamine binding protein 1 [Source:HGNC Symbol;Acc:8630]	-0.00875627	7.97013	0.0283532	0.866281	0.999601
ENSG00000089234	BRAP	12	112079950	112123790	BRCA1 associated protein [Source:HGNC Symbol;Acc:1099]	0.0487533	4.83381	0.544089	0.460743	0.999601
ENSG00000089248	ERP29	12	112451120	112461255	endoplasmic reticulum protein 29 [Source:HGNC Symbol;Acc:13799]	-0.080806	6.5549	2.13836	0.143656	0.999601
ENSG00000089280	FUS	16	31191431	31203127	fused in sarcoma [Source:HGNC Symbol;Acc:4010]	-0.0988158	9.47189	2.7775	0.0955972	0.999601
ENSG00000089289	IGBP1	X	69353299	69386174	immunoglobulin (CD79A) binding protein 1 [Source:HGNC Symbol;Acc:5461]	0.020957	4.39175	0.0906931	0.763298	0.999601
ENSG00000089327	FXYD5	19	35645633	35660786	FXYD domain containing ion transport regulator 5 [Source:HGNC Symbol;Acc:4029]	0.127351	2.05147	1.14944	0.283666	0.999601
ENSG00000089335	ZNF302	19	35168544	35177302	zinc finger protein 302 [Source:HGNC Symbol;Acc:13848]	0.00520227	5.70542	0.00780724	0.929592	0.999601
ENSG00000089351	GRAMD1A	19	35485688	35517375	GRAM domain containing 1A [Source:HGNC Symbol;Acc:29305]	-0.0470173	5.50137	0.336223	0.562018	0.999601
ENSG00000089472	HEPH	X	65382391	65488709	hephaestin [Source:HGNC Symbol;Acc:4866]	0.0023986	5.69586	0.00170834	0.967031	0.999601
ENSG00000089486	CDIP1	16	4560676	4588829	cell death-inducing p53 target 1 [Source:HGNC Symbol;Acc:13234]	-0.0177814	5.81999	0.0902754	0.763827	0.999601
ENSG00000089505	CMTM1	16	66600294	66613040	CKLF-like MARVEL transmembrane domain containing 1 [Source:HGNC Symbol;Acc:19172]	0.167481	0.719511	0.831211	0.361923	0.999601
ENSG00000089558	KCNH4	17	40308909	40333296	potassium voltage-gated channel, subfamily H (eag-related), member 4 [Source:HGNC Symbol;Acc:6253]	0.476333	-1.79485	1.25242	0.26309	0.999601
ENSG00000089597	GANAB	11	62392298	62414104	glucosidase, alpha; neutral AB [Source:HGNC Symbol;Acc:4138]	0.000902926	9.33057	0.000422194	0.983607	0.999601
ENSG00000089639	GMIP	19	19740285	19754476	GEM interacting protein [Source:HGNC Symbol;Acc:24852]	-0.0299139	4.45757	0.188904	0.663831	0.999601
ENSG00000089682	RBM41	X	106307650	106362057	RNA binding motif protein 41 [Source:HGNC Symbol;Acc:25617]	-0.0907223	4.15509	1.49145	0.221992	0.999601
ENSG00000089685	BIRC5	17	76210267	76221717	baculoviral IAP repeat containing 5 [Source:HGNC Symbol;Acc:593]	0.0222009	7.50433	0.178141	0.672976	0.999601
ENSG00000089692	LAG3	12	6881678	6887621	lymphocyte-activation gene 3 [Source:HGNC Symbol;Acc:6476]	-0.15782	1.43585	1.39144	0.238161	0.999601
ENSG00000089693	MLF2	12	6857170	6876641	myeloid leukemia factor 2 [Source:HGNC Symbol;Acc:7126]	0.0178866	7.65308	0.119894	0.72915	0.999601
ENSG00000089723	OTUB2	14	94492675	94515276	OTU domain, ubiquitin aldehyde binding 2 [Source:HGNC Symbol;Acc:20351]	0.0181035	2.23493	0.0226624	0.880338	0.999601
ENSG00000089737	DDX24	14	94517266	94547591	DEAD (Asp-Glu-Ala-Asp) box helicase 24 [Source:HGNC Symbol;Acc:13266]	0.0200607	7.35472	0.145523	0.702851	0.999601
ENSG00000089775	ZBTB25	14	64915824	64971931	zinc finger and BTB domain containing 25 [Source:HGNC Symbol;Acc:13112]	-0.042293	2.60561	0.175371	0.675382	0.999601
ENSG00000089818	NECAP1	12	8234807	8250367	NECAP endocytosis associated 1 [Source:HGNC Symbol;Acc:24539]	0.0490602	4.42388	0.381111	0.537009	0.999601
ENSG00000089820	ARHGAP4	X	153172821	153200452	Rho GTPase activating protein 4 [Source:HGNC Symbol;Acc:674]	0.162511	1.24444	0.918433	0.337887	0.999601
ENSG00000089847	ANKRD24	19	4183351	4224811	ankyrin repeat domain 24 [Source:HGNC Symbol;Acc:29424]	-0.972245	-2.31433	2.78708	0.0950272	0.999601
ENSG00000089876	DHX32	10	127524906	127585005	DEAH (Asp-Glu-Ala-His) box polypeptide 32 [Source:HGNC Symbol;Acc:16717]	-0.0420564	4.7073	0.320146	0.57152	0.999601
ENSG00000089902	RCOR1	14	103058998	103196913	REST corepressor 1 [Source:HGNC Symbol;Acc:17441]	0.033603	5.94064	0.333779	0.563442	0.999601
ENSG00000089916	GPATCH2L	14	76618259	76720685	G patch domain containing 2-like [Source:HGNC Symbol;Acc:20210]	0.0877518	6.73687	2.24896	0.133704	0.999601
ENSG00000090006	LTBP4	19	41098789	41135725	latent transforming growth factor beta binding protein 4 [Source:HGNC Symbol;Acc:6717]	-0.0438163	7.54532	0.370906	0.542511	0.999601
ENSG00000090013	BLVRB	19	40953696	40971747	biliverdin reductase B (flavin reductase (NADPH)) [Source:HGNC Symbol;Acc:1063]	0.244872	2.12933	3.20392	0.0734619	0.999601
ENSG00000090020	SLC9A1	1	27425306	27493472	solute carrier family 9, subfamily A (NHE1, cation proton antiporter 1), member 1 [Source:HGNC Symbol;Acc:11071]	-0.00416714	5.16192	0.00437732	0.947249	0.999601
ENSG00000090054	SPTLC1	9	94794281	94877666	serine palmitoyltransferase, long chain base subunit 1 [Source:HGNC Symbol;Acc:11277]	0.0215621	5.97133	0.132496	0.715858	0.999601
ENSG00000090060	PAPOLA	14	96967770	97033448	poly(A) polymerase alpha [Source:HGNC Symbol;Acc:14981]	0.0146452	8.49911	0.0756488	0.783283	0.999601
ENSG00000090061	CCNK	14	99947506	100001381	cyclin K [Source:HGNC Symbol;Acc:1596]	-0.00650917	6.42969	0.0138816	0.90621	0.999601
ENSG00000090097	PCBP4	3	51991470	52008032	poly(rC) binding protein 4 [Source:HGNC Symbol;Acc:8652]	-0.0805549	6.1427	1.66993	0.196268	0.999601
ENSG00000090104	RGS1	1	192544857	192549161	regulator of G-protein signaling 1 [Source:HGNC Symbol;Acc:9991]	0.455932	-2.18658	0.839288	0.3596	0.999601
ENSG00000090238	YPEL3	16	30103635	30108236	yippee-like 3 (Drosophila) [Source:HGNC Symbol;Acc:18327]	0.00213281	-0.502159	7.75634e-05	0.992973	0.999601
ENSG00000090263	MRPS33	7	140705854	140715028	mitochondrial ribosomal protein S33 [Source:HGNC Symbol;Acc:16634]	-0.00622807	4.4406	0.00733917	0.93173	0.999601
ENSG00000090266	NDUFB2	7	140390577	140422590	NADH dehydrogenase (ubiquinone) 1 beta subcomplex, 2, 8kDa [Source:HGNC Symbol;Acc:7697]	0.0550803	5.18827	0.328425	0.566588	0.999601
ENSG00000090273	NUDC	1	27226729	27273353	nuclear distribution C homolog (A. nidulans) [Source:HGNC Symbol;Acc:8045]	-0.0277861	7.13935	0.273134	0.601237	0.999601
ENSG00000090316	MAEA	4	1283639	1333935	macrophage erythroblast attacher [Source:HGNC Symbol;Acc:13731]	-0.0025838	6.43036	0.00183215	0.965858	0.999601
ENSG00000090339	ICAM1	19	10381511	10397291	intercellular adhesion molecule 1 [Source:HGNC Symbol;Acc:5344]	0.0541622	3.86308	0.439694	0.50727	0.999601
ENSG00000090372	STRN4	19	47222764	47250251	striatin, calmodulin binding protein 4 [Source:HGNC Symbol;Acc:15721]	-0.052796	7.47172	0.875614	0.349406	0.999601
ENSG00000090432	MUL1	1	20825943	20834654	mitochondrial E3 ubiquitin protein ligase 1 [Source:HGNC Symbol;Acc:25762]	0.0382395	4.78066	0.304872	0.580844	0.999601
ENSG00000090447	TFAP4	16	4307187	4323076	transcription factor AP-4 (activating enhancer binding protein 4) [Source:HGNC Symbol;Acc:11745]	-0.0617981	4.06337	0.679297	0.409829	0.999601
ENSG00000090470	PDCD7	15	65409717	65426174	programmed cell death 7 [Source:HGNC Symbol;Acc:8767]	-0.0507566	5.24015	0.690879	0.405866	0.999601
ENSG00000090487	SPG21	15	65255362	65282648	spastic paraplegia 21 (autosomal recessive, Mast syndrome) [Source:HGNC Symbol;Acc:20373]	0.0694738	5.82334	1.38106	0.239921	0.999601
ENSG00000090520	DNAJB11	3	186285192	186315061	DnaJ (Hsp40) homolog, subfamily B, member 11 [Source:HGNC Symbol;Acc:14889]	0.033715	6.45442	0.319618	0.571837	0.999601
ENSG00000090530	LEPREL1	3	189674517	189840226	leprecan-like 1 [Source:HGNC Symbol;Acc:19317]	-0.0011511	6.54114	0.000344578	0.98519	0.999601
ENSG00000090534	THPO	3	184089723	184095932	thrombopoietin [Source:HGNC Symbol;Acc:11795]	-0.306661	-0.392593	1.52211	0.217301	0.999601
ENSG00000090539	CHRD	3	184097861	184108524	chordin [Source:HGNC Symbol;Acc:1949]	-0.203318	1.30463	2.06302	0.15091	0.999601
ENSG00000090565	RAB11FIP3	16	475619	573011	RAB11 family interacting protein 3 (class II) [Source:HGNC Symbol;Acc:17224]	-0.0410808	6.74324	0.426735	0.513595	0.999601
ENSG00000090581	GNPTG	16	1401924	1413352	N-acetylglucosamine-1-phosphate transferase, gamma subunit [Source:HGNC Symbol;Acc:23026]	-0.063588	4.04728	0.584727	0.444466	0.999601
ENSG00000090612	ZNF268	12	133707570	133783698	zinc finger protein 268 [Source:HGNC Symbol;Acc:13061]	0.0280934	5.22475	0.148294	0.700171	0.999601
ENSG00000090615	GOLGA3	12	133345495	133405444	golgin A3 [Source:HGNC Symbol;Acc:4426]	0.0246966	6.49991	0.175774	0.675031	0.999601
ENSG00000090621	PABPC4	1	40026488	40042462	poly(A) binding protein, cytoplasmic 4 (inducible form) [Source:HGNC Symbol;Acc:8557]	0.000546683	7.29694	0.000107542	0.991726	0.999601
ENSG00000090661	CERS4	19	8271620	8327305	ceramide synthase 4 [Source:HGNC Symbol;Acc:23747]	-0.0225453	4.05518	0.0909081	0.763026	0.999601
ENSG00000090674	MCOLN1	19	7587512	7598895	mucolipin 1 [Source:HGNC Symbol;Acc:13356]	-0.0114219	3.31297	0.0160479	0.899193	0.999601
ENSG00000090686	USP48	1	22004791	22110099	ubiquitin specific peptidase 48 [Source:HGNC Symbol;Acc:18533]	0.00698025	6.63224	0.0156571	0.900422	0.999601
ENSG00000090776	EFNB1	X	68048840	68061990	ephrin-B1 [Source:HGNC Symbol;Acc:3226]	-0.0557491	5.92398	0.836207	0.360484	0.999601
ENSG00000090857	PDPR	16	70147529	70195203	pyruvate dehydrogenase phosphatase regulatory subunit [Source:HGNC Symbol;Acc:30264]	0.000746531	5.53473	0.000143059	0.990457	0.999601
ENSG00000090861	AARS	16	70286198	70323446	alanyl-tRNA synthetase [Source:HGNC Symbol;Acc:20]	0.0586082	7.1627	1.20843	0.271644	0.999601
ENSG00000090863	GLG1	16	74485856	74641012	golgi glycoprotein 1 [Source:HGNC Symbol;Acc:4316]	0.0174813	7.77418	0.11858	0.73058	0.999601
ENSG00000090889	KIF4A	X	69509879	69640682	kinesin family member 4A [Source:HGNC Symbol;Acc:13339]	0.12513	7.41393	5.17566	0.0229055	0.999601
ENSG00000090905	TNRC6A	16	24741016	24838953	trinucleotide repeat containing 6A [Source:HGNC Symbol;Acc:11969]	-0.00538959	7.2444	0.0103411	0.919002	0.999601
ENSG00000090920	FCGBP	19	40353963	40440533	Fc fragment of IgG binding protein [Source:HGNC Symbol;Acc:13572]	-0.520589	-1.74286	1.66997	0.196262	0.999601
ENSG00000090924	PLEKHG2	19	39903225	39919054	pleckstrin homology domain containing, family G (with RhoGef domain) member 2 [Source:HGNC Symbol;Acc:29515]	-0.100742	7.80584	3.149	0.0759735	0.999601
ENSG00000090932	DLL3	19	39989535	39999121	delta-like 3 (Drosophila) [Source:HGNC Symbol;Acc:2909]	-0.143904	1.52982	1.00603	0.315857	0.999601
ENSG00000090971	NAT14	19	55996371	55998935	N-acetyltransferase 14 (GCN5-related, putative) [Source:HGNC Symbol;Acc:28918]	-0.0726605	4.32948	0.969426	0.324823	0.999601
ENSG00000090975	PITPNM2	12	123468027	123634562	phosphatidylinositol transfer protein, membrane-associated 2 [Source:HGNC Symbol;Acc:21044]	0.0783543	4.72749	1.17081	0.279236	0.999601
ENSG00000090989	EXOC1	4	56719782	56771200	exocyst complex component 1 [Source:HGNC Symbol;Acc:30380]	0.0461788	5.6241	0.506681	0.476579	0.999601
ENSG00000091009	RBM27	5	145583113	145718814	RNA binding motif protein 27 [Source:HGNC Symbol;Acc:29243]	0.0684893	6.27737	1.20132	0.273058	0.999601
ENSG00000091039	OSBPL8	12	76745577	76953589	oxysterol binding protein-like 8 [Source:HGNC Symbol;Acc:16396]	0.0675187	7.55701	1.01931	0.312683	0.999601
ENSG00000091073	DTX2	7	76090993	76135312	deltex homolog 2 (Drosophila) [Source:HGNC Symbol;Acc:15973]	0.0809239	3.29979	0.648832	0.42053	0.999601
ENSG00000091106	NLRC4	2	32449522	32490923	NLR family, CARD domain containing 4 [Source:HGNC Symbol;Acc:16412]	-0.267866	-0.697259	0.913763	0.339118	0.999601
ENSG00000091127	PUS7	7	105080108	105162714	pseudouridylate synthase 7 homolog (S. cerevisiae) [Source:HGNC Symbol;Acc:26033]	0.00635345	5.58236	0.00980605	0.921118	0.999601
ENSG00000091136	LAMB1	7	107564244	107643700	laminin, beta 1 [Source:HGNC Symbol;Acc:6486]	0.0832195	7.20148	2.46111	0.116697	0.999601
ENSG00000091137	SLC26A4	7	107301080	107358254	solute carrier family 26, member 4 [Source:HGNC Symbol;Acc:8818]	-0.294383	-1.81053	0.401698	0.526214	0.999601
ENSG00000091140	DLD	7	107531415	107572175	dihydrolipoamide dehydrogenase [Source:HGNC Symbol;Acc:2898]	-0.000784978	6.49812	0.000174683	0.989455	0.999601
ENSG00000091157	WDR7	18	54318574	54698828	WD repeat domain 7 [Source:HGNC Symbol;Acc:13490]	0.0736116	4.56981	1.18305	0.276735	0.999601
ENSG00000091164	TXNL1	18	54264439	54318831	thioredoxin-like 1 [Source:HGNC Symbol;Acc:12436]	-0.0404715	6.44705	0.527396	0.467704	0.999601
ENSG00000091262	ABCC6	16	16242785	16317379	ATP-binding cassette, sub-family C (CFTR/MRP), member 6 [Source:HGNC Symbol;Acc:57]	0.0147516	-1.25036	0.00208858	0.963549	0.999601
ENSG00000091317	CMTM6	3	32522804	32544900	CKLF-like MARVEL transmembrane domain containing 6 [Source:HGNC Symbol;Acc:19177]	0.0612282	6.61436	1.00926	0.315079	0.999601
ENSG00000091409	ITGA6	2	173292082	173371181	integrin, alpha 6 [Source:HGNC Symbol;Acc:6142]	0.0344597	5.7673	0.34037	0.559616	0.999601
ENSG00000091428	RAPGEF4	2	173600002	173917621	Rap guanine nucleotide exchange factor (GEF) 4 [Source:HGNC Symbol;Acc:16626]	-0.169551	0.576893	0.942283	0.331691	0.999601
ENSG00000091436		2	173940163	174132738	Mitogen-activated protein kinase kinase kinase MLT [Source:UniProtKB/Swiss-Prot;Acc:Q9NYL2]	-0.00276369	5.33458	0.00135421	0.970645	0.999601
ENSG00000091483	FH	1	241660903	241683061	fumarate hydratase [Source:HGNC Symbol;Acc:3700]	0.0203135	6.35223	0.106754	0.74387	0.999601
ENSG00000091490	SEL1L3	4	25749055	25865382	sel-1 suppressor of lin-12-like 3 (C. elegans) [Source:HGNC Symbol;Acc:29108]	0.143554	5.21371	5.02572	0.0249735	0.999601
ENSG00000091527	CDV3	3	133292574	133309105	CDV3 homolog (mouse) [Source:HGNC Symbol;Acc:26928]	-0.0560654	7.69865	1.10311	0.293584	0.999601
ENSG00000091536	MYO15A	17	18012020	18083116	myosin XVA [Source:HGNC Symbol;Acc:7594]	0.0991033	-1.18848	0.0999961	0.751834	0.999601
ENSG00000091542	ALKBH5	17	18086392	18113268	alkB, alkylation repair homolog 5 (E. coli) [Source:HGNC Symbol;Acc:25996]	-0.0588795	6.09791	0.882366	0.347554	0.999601
ENSG00000091592	NLRP1	17	5402747	5522744	NLR family, pyrin domain containing 1 [Source:HGNC Symbol;Acc:14374]	-0.174436	-1.30371	0.126955	0.72161	0.999601
ENSG00000091622	ACKR6	17	6354584	6459814	atypical chemokine receptor 6 [Source:HGNC Symbol;Acc:21043]	0.00233079	2.76388	0.000553782	0.981225	0.999601
ENSG00000091640	SPAG7	17	4862521	4871167	sperm associated antigen 7 [Source:HGNC Symbol;Acc:11216]	-0.0743548	6.00499	1.57102	0.210059	0.999601
ENSG00000091651	ORC6	16	46723555	46732306	origin recognition complex, subunit 6 [Source:HGNC Symbol;Acc:17151]	0.00407942	6.64826	0.00566808	0.939987	0.999601
ENSG00000091656	ZFHX4	8	77593454	77779521	zinc finger homeobox 4 [Source:HGNC Symbol;Acc:30939]	-0.0276375	4.32622	0.159708	0.689426	0.999601
ENSG00000091664	SLC17A6	11	22359643	22401049	solute carrier family 17 (sodium-dependent inorganic phosphate cotransporter), member 6 [Source:HGNC Symbol;Acc:16703]	0.19549	-1.92574	0.202444	0.652755	0.999601
ENSG00000091732	ZC3HC1	7	129658126	129691291	zinc finger, C3HC-type containing 1 [Source:HGNC Symbol;Acc:29913]	0.00272734	4.95363	0.00182857	0.965891	0.999601
ENSG00000091831	ESR1	6	151977826	152450754	estrogen receptor 1 [Source:HGNC Symbol;Acc:3467]	0.0437673	-0.781587	0.0228846	0.879758	0.999601
ENSG00000091844	RGS17	6	153325594	153452384	regulator of G-protein signaling 17 [Source:HGNC Symbol;Acc:14088]	0.142187	1.51657	0.832448	0.361566	0.999601
ENSG00000091879	ANGPT2	8	6357172	6420930	angiopoietin 2 [Source:HGNC Symbol;Acc:485]	0.0599966	-2.11672	0.0134642	0.907624	0.999601
ENSG00000091947	TMEM101	17	42088556	42101314	transmembrane protein 101 [Source:HGNC Symbol;Acc:28653]	0.0162829	3.65372	0.0363493	0.848796	0.999601
ENSG00000091972	CD200	3	112051194	112081659	CD200 molecule [Source:HGNC Symbol;Acc:7203]	-0.117423	5.57881	3.33241	0.0679271	0.999601
ENSG00000091986	CCDC80	3	112323407	112368377	coiled-coil domain containing 80 [Source:HGNC Symbol;Acc:30649]	0.0133302	7.94818	0.0701204	0.791162	0.999601
ENSG00000092010	PSME1	14	24605367	24608176	proteasome (prosome, macropain) activator subunit 1 (PA28 alpha) [Source:HGNC Symbol;Acc:9568]	0.0525381	5.54137	0.718183	0.396741	0.999601
ENSG00000092020	PPP2R3C	14	35554673	35591723	protein phosphatase 2, regulatory subunit B'', gamma [Source:HGNC Symbol;Acc:17485]	-0.0272082	5.10687	0.157057	0.69188	0.999601
ENSG00000092036	HAUS4	14	23415437	23426370	HAUS augmin-like complex, subunit 4 [Source:HGNC Symbol;Acc:20163]	-0.0629532	3.86085	0.62033	0.430925	0.999601
ENSG00000092051	JPH4	14	24037244	24048009	junctophilin 4 [Source:HGNC Symbol;Acc:20156]	-0.0535492	2.06416	0.199983	0.654735	0.999601
ENSG00000092094	OSGEP	14	20914570	20923264	O-sialoglycoprotein endopeptidase [Source:HGNC Symbol;Acc:18028]	0.0158128	5.17407	0.0656708	0.797748	0.999601
ENSG00000092096	SLC22A17	14	23815515	23822121	solute carrier family 22, member 17 [Source:HGNC Symbol;Acc:23095]	0.00548468	5.26592	0.00539086	0.94147	0.999601
ENSG00000092098	RNF31	14	24615892	24629870	ring finger protein 31 [Source:HGNC Symbol;Acc:16031]	0.0400137	4.2251	0.299835	0.583986	0.999601
ENSG00000092108	SCFD1	14	31091318	31205018	sec1 family domain containing 1 [Source:HGNC Symbol;Acc:20726]	0.0162319	5.67976	0.0571375	0.811079	0.999601
ENSG00000092140	G2E3	14	31028329	31089269	G2/M-phase specific E3 ubiquitin protein ligase [Source:HGNC Symbol;Acc:20338]	0.140639	6.02526	4.12671	0.0422112	0.999601
ENSG00000092148	HECTD1	14	31569318	31677010	HECT domain containing E3 ubiquitin protein ligase 1 [Source:HGNC Symbol;Acc:20157]	0.0292144	7.74974	0.280599	0.596309	0.999601
ENSG00000092199	HNRNPC	14	21677295	21737653	heterogeneous nuclear ribonucleoprotein C (C1/C2) [Source:HGNC Symbol;Acc:5035]	-0.0642938	10.0725	2.39279	0.121896	0.999601
ENSG00000092200	RPGRIP1	14	21756098	21819460	retinitis pigmentosa GTPase regulator interacting protein 1 [Source:HGNC Symbol;Acc:13436]	-0.176157	0.0643289	0.76367	0.382183	0.999601
ENSG00000092201	SUPT16H	14	21819631	21852425	suppressor of Ty 16 homolog (S. cerevisiae) [Source:HGNC Symbol;Acc:11465]	-0.0428043	9.03206	0.780755	0.37691	0.999601
ENSG00000092203	TOX4	14	21944756	21967319	TOX high mobility group box family member 4 [Source:HGNC Symbol;Acc:20161]	0.0122496	6.12396	0.0442377	0.833412	0.999601
ENSG00000092208	GEMIN2	14	39583427	39606177	gem (nuclear organelle) associated protein 2 [Source:HGNC Symbol;Acc:10884]	-0.0331787	4.34995	0.206622	0.649428	0.999601
ENSG00000092295	TGM1	14	24718320	24733638	transglutaminase 1 [Source:HGNC Symbol;Acc:11777]	-0.0317258	0.76346	0.0355697	0.850407	0.999601
ENSG00000092330	TINF2	14	24708849	24711880	TERF1 (TRF1)-interacting nuclear factor 2 [Source:HGNC Symbol;Acc:11824]	-0.0272153	5.49338	0.216643	0.64161	0.999601
ENSG00000092439	TRPM7	15	50844670	50979012	transient receptor potential cation channel, subfamily M, member 7 [Source:HGNC Symbol;Acc:17994]	0.0728088	5.95867	1.4619	0.226628	0.999601
ENSG00000092445	TYRO3	15	41849873	41871536	TYRO3 protein tyrosine kinase [Source:HGNC Symbol;Acc:12446]	0.021405	6.11992	0.141603	0.706693	0.999601
ENSG00000092470	WDR76	15	44119161	44160617	WD repeat domain 76 [Source:HGNC Symbol;Acc:25773]	-0.044366	5.45818	0.512414	0.474096	0.999601
ENSG00000092531	SNAP23	15	42783431	42837547	synaptosomal-associated protein, 23kDa [Source:HGNC Symbol;Acc:11131]	-0.0174143	5.04591	0.0725676	0.787634	0.999601
ENSG00000092621	PHGDH	1	120202421	120286838	phosphoglycerate dehydrogenase [Source:HGNC Symbol;Acc:8923]	-0.00933576	7.63667	0.031587	0.858937	0.999601
ENSG00000092758	COL9A3	20	61447596	61472511	collagen, type IX, alpha 3 [Source:HGNC Symbol;Acc:2219]	0.0954731	0.290973	0.222988	0.636772	0.999601
ENSG00000092820	EZR	6	159186773	159240444	ezrin [Source:HGNC Symbol;Acc:12691]	-0.0744124	7.6199	2.07663	0.14957	0.999601
ENSG00000092841	MYL6	12	56551945	56557280	myosin, light chain 6, alkali, smooth muscle and non-muscle [Source:HGNC Symbol;Acc:7587]	-0.0267912	9.02771	0.304353	0.581166	0.999601
ENSG00000092847	AGO1	1	36335409	36395211	argonaute RISC catalytic component 1 [Source:HGNC Symbol;Acc:3262]	-0.0417682	7.50019	0.635782	0.425242	0.999601
ENSG00000092850	TEKT2	1	36549676	36553876	tektin 2 (testicular) [Source:HGNC Symbol;Acc:11725]	-0.0542167	2.22886	0.239063	0.624884	0.999601
ENSG00000092853	CLSPN	1	36185819	36235568	claspin [Source:HGNC Symbol;Acc:19715]	-0.0194949	6.59291	0.129804	0.718635	0.999601
ENSG00000092871	RFFL	17	33333009	33416338	ring finger and FYVE-like domain containing E3 ubiquitin protein ligase [Source:HGNC Symbol;Acc:24821]	0.0288239	5.3103	0.214573	0.643207	0.999601
ENSG00000092929	UNC13D	17	73823306	73840798	unc-13 homolog D (C. elegans) [Source:HGNC Symbol;Acc:23147]	-0.134309	-0.447586	0.237675	0.625891	0.999601
ENSG00000092931	MFSD11	17	74731947	74777531	major facilitator superfamily domain containing 11 [Source:HGNC Symbol;Acc:25458]	0.0651999	3.44372	0.600505	0.438385	0.999601
ENSG00000092964	DPYSL2	8	26371791	26515694	dihydropyrimidinase-like 2 [Source:HGNC Symbol;Acc:3014]	-0.0355409	9.20484	0.599854	0.438634	0.999601
ENSG00000092969	TGFB2	1	218519577	218617961	transforming growth factor, beta 2 [Source:HGNC Symbol;Acc:11768]	-0.0771451	4.99429	1.00933	0.315063	0.999601
ENSG00000092978	GPATCH2	1	217600334	217804424	G patch domain containing 2 [Source:HGNC Symbol;Acc:25499]	0.0493886	4.60371	0.398736	0.527743	0.999601
ENSG00000093000	NUP50	22	45559722	45583892	nucleoporin 50kDa [Source:HGNC Symbol;Acc:8065]	-0.0046632	7.71258	0.00796794	0.928873	0.999601
ENSG00000093009	CDC45	22	19466982	19508135	cell division cycle 45 [Source:HGNC Symbol;Acc:1739]	-0.0790627	5.90929	1.99667	0.157645	0.999601
ENSG00000093010	COMT	22	19929130	19957498	catechol-O-methyltransferase [Source:HGNC Symbol;Acc:2228]	-0.135168	1.70622	0.948391	0.330129	0.999601
ENSG00000093072	CECR1	22	17660194	17702879	cat eye syndrome chromosome region, candidate 1 [Source:HGNC Symbol;Acc:1839]	-0.00860108	4.62989	0.0167446	0.89704	0.999601
ENSG00000093100		22	18270418	18294263		0.0479202	5.30094	0.540318	0.462301	0.999601
ENSG00000093144	ECHDC1	6	127609855	127664754	enoyl CoA hydratase domain containing 1 [Source:HGNC Symbol;Acc:21489]	0.0112217	6.13465	0.0300671	0.862338	0.999601
ENSG00000093167	LRRFIP2	3	37094117	37225180	leucine rich repeat (in FLII) interacting protein 2 [Source:HGNC Symbol;Acc:6703]	0.0626262	5.98637	1.16887	0.279634	0.999601
ENSG00000093183	SEC22C	3	42589461	42642572	SEC22 vesicle trafficking protein homolog C (S. cerevisiae) [Source:HGNC Symbol;Acc:16828]	0.0645983	6.14613	1.30947	0.252492	0.999601
ENSG00000093217	XYLB	3	38388251	38462839	xylulokinase homolog (H. influenzae) [Source:HGNC Symbol;Acc:12839]	0.0363563	3.01655	0.156596	0.69231	0.999601
ENSG00000094631	HDAC6	X	48659784	48683392	histone deacetylase 6 [Source:HGNC Symbol;Acc:14064]	-0.0746605	6.66674	1.72836	0.18862	0.999601
ENSG00000094804	CDC6	17	38443885	38459171	cell division cycle 6 [Source:HGNC Symbol;Acc:1744]	0.00774301	7.03772	0.0178386	0.893749	0.999601
ENSG00000094841	UPRT	X	74493920	74524435	uracil phosphoribosyltransferase (FUR1) homolog (S. cerevisiae) [Source:HGNC Symbol;Acc:28334]	-0.000382959	3.44244	2.14824e-05	0.996302	0.999601
ENSG00000094880	CDC23	5	137523339	137549032	cell division cycle 23 [Source:HGNC Symbol;Acc:1724]	0.0574013	6.36856	0.84341	0.358423	0.999601
ENSG00000094914	AAAS	12	53701240	53718648	achalasia, adrenocortical insufficiency, alacrimia [Source:HGNC Symbol;Acc:13666]	-0.0662782	6.1394	1.42022	0.233367	0.999601
ENSG00000094916	CBX5	12	54624724	54673886	chromobox homolog 5 [Source:HGNC Symbol;Acc:1555]	-0.000594559	9.68596	0.000143852	0.990431	0.999601
ENSG00000094975	SUCO	1	172501489	172580971	SUN domain containing ossification factor [Source:HGNC Symbol;Acc:1240]	0.0404842	6.85421	0.504643	0.477467	0.999601
ENSG00000095002	MSH2	2	47630108	47789450	mutS homolog 2, colon cancer, nonpolyposis type 1 (E. coli) [Source:HGNC Symbol;Acc:7325]	-0.000230075	7.56308	1.3582e-05	0.997059	0.999601
ENSG00000095015	MAP3K1	5	56111401	56191979	mitogen-activated protein kinase kinase kinase 1, E3 ubiquitin protein ligase [Source:HGNC Symbol;Acc:6848]	-0.0239819	4.9346	0.118991	0.730131	0.999601
ENSG00000095059	DHPS	19	12786531	12792716	deoxyhypusine synthase [Source:HGNC Symbol;Acc:2869]	0.00289005	5.67834	0.00223749	0.962272	0.999601
ENSG00000095066	HOOK2	19	12873817	12983554	hook homolog 2 (Drosophila) [Source:HGNC Symbol;Acc:19885]	0.0131308	3.90404	0.0295066	0.863614	0.999601
ENSG00000095139	ARCN1	11	118443105	118473748	archain 1 [Source:HGNC Symbol;Acc:649]	0.011992	8.13907	0.0546137	0.815221	0.999601
ENSG00000095203	EPB41L4B	9	111934255	112083244	erythrocyte membrane protein band 4.1 like 4B [Source:HGNC Symbol;Acc:19818]	-0.0840252	1.56839	0.362492	0.547125	0.999601
ENSG00000095209	TMEM38B	9	108456825	108538893	transmembrane protein 38B [Source:HGNC Symbol;Acc:25535]	0.106921	4.73969	1.32735	0.249278	0.999601
ENSG00000095261	PSMD5	9	123577774	123605262	proteasome (prosome, macropain) 26S subunit, non-ATPase, 5 [Source:HGNC Symbol;Acc:9563]	0.0237768	-0.628892	0.00781968	0.929536	0.999601
ENSG00000095319	NUP188	9	131709978	131769375	nucleoporin 188kDa [Source:HGNC Symbol;Acc:17859]	-0.0141854	7.75521	0.077998	0.780029	0.999601
ENSG00000095321	CRAT	9	131857089	131873468	carnitine O-acetyltransferase [Source:HGNC Symbol;Acc:2342]	-0.0414255	4.74776	0.227512	0.633375	0.999601
ENSG00000095370	SH2D3C	9	130500596	130541020	SH2 domain containing 3C [Source:HGNC Symbol;Acc:16884]	0.145341	1.22572	1.05776	0.303727	0.999601
ENSG00000095380	NANS	9	100819021	100845357	N-acetylneuraminic acid synthase [Source:HGNC Symbol;Acc:19237]	0.158857	2.99633	2.34856	0.125399	0.999601
ENSG00000095383	TBC1D2	9	100961311	101017915	TBC1 domain family, member 2 [Source:HGNC Symbol;Acc:18026]	0.15619	-0.52898	0.358646	0.549259	0.999601
ENSG00000095397	DFNB31	9	117164360	117267730	deafness, autosomal recessive 31 [Source:HGNC Symbol;Acc:16361]	-0.0604636	3.85794	0.494789	0.481799	0.999601
ENSG00000095464	PDE6C	10	95372345	95425767	phosphodiesterase 6C, cGMP-specific, cone, alpha prime [Source:HGNC Symbol;Acc:8787]	0.424949	-1.24837	1.11648	0.290678	0.999601
ENSG00000095485	CWF19L1	10	101992055	102027437	CWF19-like 1, cell cycle control (S. pombe) [Source:HGNC Symbol;Acc:25613]	0.0121312	4.8604	0.0330887	0.855659	0.999601
ENSG00000095539	SEMA4G	10	102729275	102745628	sema domain, immunoglobulin domain (Ig), transmembrane domain (TM) and short cytoplasmic domain, (semaphorin) 4G [Source:HGNC Symbol;Acc:10735]	-0.00422694	2.70488	0.00185481	0.965648	0.999601
ENSG00000095564	BTAF1	10	93683526	93790082	BTAF1 RNA polymerase II, B-TFIID transcription factor-associated, 170kDa [Source:HGNC Symbol;Acc:17307]	-0.000558043	7.18543	8.57451e-05	0.992612	0.999601
ENSG00000095574	IKZF5	10	124750322	124768333	IKAROS family zinc finger 5 (Pegasus) [Source:HGNC Symbol;Acc:14283]	0.135359	4.25792	3.58809	0.058195	0.999601
ENSG00000095587	TLL2	10	98124363	98273675	tolloid-like 2 [Source:HGNC Symbol;Acc:11844]	0.485951	-1.78676	1.4756	0.224465	0.999601
ENSG00000095637	SORBS1	10	97071528	97321171	sorbin and SH3 domain containing 1 [Source:HGNC Symbol;Acc:14565]	0.00918151	4.20725	0.015122	0.902129	0.999601
ENSG00000095713	CRTAC1	10	99624757	99790585	cartilage acidic protein 1 [Source:HGNC Symbol;Acc:14882]	-0.0789603	-1.8153	0.0385308	0.844381	0.999601
ENSG00000095739	BAMBI	10	28966271	28971868	BMP and activin membrane-bound inhibitor homolog (Xenopus laevis) [Source:HGNC Symbol;Acc:30251]	-0.0757081	-0.865112	0.0556021	0.813587	0.999601
ENSG00000095777	MYO3A	10	26223196	26501456	myosin IIIA [Source:HGNC Symbol;Acc:7601]	-0.267532	1.10811	2.25876	0.132861	0.999601
ENSG00000095787	WAC	10	28821422	28909928	WW domain containing adaptor with coiled-coil [Source:HGNC Symbol;Acc:17327]	-0.0070712	7.74757	0.0178851	0.893612	0.999601
ENSG00000095794	CREM	10	35415719	35501886	cAMP responsive element modulator [Source:HGNC Symbol;Acc:2352]	0.151267	4.31234	3.75076	0.0527836	0.999601
ENSG00000095906	NUBP2	16	1832902	1839192	nucleotide binding protein 2 [Source:HGNC Symbol;Acc:8042]	-0.014551	5.00539	0.0435798	0.834637	0.999601
ENSG00000095951	HIVEP1	6	12008995	12165232	human immunodeficiency virus type I enhancer binding protein 1 [Source:HGNC Symbol;Acc:4920]	-0.00427	5.19468	0.00422166	0.948194	0.999601
ENSG00000096060	FKBP5	6	35541362	35696360	FK506 binding protein 5 [Source:HGNC Symbol;Acc:3721]	-0.0162203	7.58107	0.0888224	0.76568	0.999601
ENSG00000096063	SRPK1	6	35800743	35889119	SRSF protein kinase 1 [Source:HGNC Symbol;Acc:11305]	0.0269046	7.09238	0.206647	0.649408	0.999601
ENSG00000096070	BRPF3	6	36164521	36200567	bromodomain and PHD finger containing, 3 [Source:HGNC Symbol;Acc:14256]	-0.0362429	6.65793	0.43748	0.508341	0.999601
ENSG00000096080	MRPS18A	6	43639040	43655528	mitochondrial ribosomal protein S18A [Source:HGNC Symbol;Acc:14515]	0.0971878	3.54332	1.47579	0.224435	0.999601
ENSG00000096092	TMEM14A	6	52535907	52551386	transmembrane protein 14A [Source:HGNC Symbol;Acc:21076]	0.142865	3.47651	2.72321	0.0988987	0.999601
[truncated: 15,351 more rows]
